# Supplementary material for: Insights into frankincense and myrrh research: A comprehensive analytical study of patterns and perspectives
Source: Heliyon. 2024 Sep 27;10(19):e38102. doi: 10.1016/j.heliyon.2024.e38102 (PMC11481677; doi:10.1016/j.heliyon.2024.e38102)
Supplement: Multimedia component 1 [file mmc1.csv]

Authors	Author full names	Author(s) ID	Title	Year	Source title	Volume	Issue	Art. No.	Page start	Page end	Page count	Cited by	DOI	Link	Affiliations	Authors with affiliations	Abstract	Author Keywords	Index Keywords	Molecular Sequence Numbers	Chemicals/CAS	Tradenames	Manufacturers	Funding Details	Funding Texts	References	Correspondence Address	Editors	Publisher	Sponsors	Conference name	Conference date	Conference location	Conference code	ISSN	ISBN	CODEN	PubMed ID	Language of Original Document	Abbreviated Source Title	Document Type	Publication Stage	Open Access	Source	EID
Kora A.J.; Sashidhar R.B.	Kora, Aruna Jyothi (26538803700); Sashidhar, Rao Beedu (7004227501)	26538803700; 7004227501	Antibacterial activity of biogenic silver nanoparticles synthesized with gum ghatti and gum olibanum: A comparative study	2015	Journal of Antibiotics	68	2		88	97	9	66	10.1038/ja.2014.114	https://www.scopus.com/inward/record.uri?eid=2-s2.0-84928485395&doi=10.1038%2fja.2014.114&partnerID=40&md5=911b170cf25585ebc28f40be94f7e881	National Centre for Compositional Characterisation of Materials (NCCCM), Bhabha Atomic Research Centre, Hyderabad, India; Department of Biochemistry, University College of Science, Osmania University, Hyderabad, Andhra Pradesh, 500 007, India	Kora A.J., National Centre for Compositional Characterisation of Materials (NCCCM), Bhabha Atomic Research Centre, Hyderabad, India; Sashidhar R.B., Department of Biochemistry, University College of Science, Osmania University, Hyderabad, Andhra Pradesh, 500 007, India	Presently, silver nanoparticles produced by biological methods have received considerable significance owing to the natural abundance of renewable, cost-effective and biodegradable materials, thus implementing the green chemistry principles. Compared with the nanoparticles synthesized using chemical methods, most biogenic silver nanoparticles are protein capped, which imparts stability and biocom…		Anti-Bacterial Agents; Biofilms; Frankincense; Gram-Negative Bacteria; Gram-Positive Bacteria; HeLa Cells; Humans; Metal Nanoparticles; Plankton; Plant Gums; Silver; Anogeissus latifolia; Bacteria (microorganisms); Posibacteria; agar; bacterial protein; ciprofloxacin; erythromycin; frankincense; gum ghatti; plant gum; reactive oxygen metabolite; silver nanoparticle; unclassified drug; antiinfecti…		agar, 9002-18-0; ciprofloxacin, 85721-33-1; erythromycin, 114-07-8, 70536-18-4; silver, 7440-22-4; Anti-Bacterial Agents, ; Frankincense, ; gum ghatti, ; Plant Gums, ; Silver,					Raveendran P., Fu J., Wallen S.L., Completely 'green' synthesis and stabilization of metal nanoparticles, J. Am. Chem. Soc., 125, pp. 13940-13941, (2003); Vigneshwaran N., Nachane R.P., Balasubramanya R.H., Varadarajan P.V., A novel one-pot 'green' synthesis of stable silver nanoparticles using soluble starch, Carbohydr. Res., 341, pp. 2012-2018, (2006); Gericke M., Pinches A., Microbial producti…			Nature Publishing Group						00218820		JANTA	25138141	English	J. Antibiot.	Article	Final	All Open Access; Bronze Open Access	Scopus	2-s2.0-84928485395
Yadav V.R.; Prasad S.; Sung B.; Gelovani J.G.; Guha S.; Krishnan S.; Aggarwal B.B.	Yadav, Vivek R. (55622010400); Prasad, Sahdeo (8335549400); Sung, Bokyung (14825915300); Gelovani, Juri G. (9235528100); Guha, Sushovan (15118887400); Krishnan, Sunil (12767755700); Aggarwal, Bharat B. (35375758200)	55622010400; 8335549400; 14825915300; 9235528100; 15118887400; 12767755700; 35375758200	Boswellic acid inhibits growth and metastasis of human colorectal cancer in orthotopic mouse model by downregulating inflammatory, proliferative, invasive and angiogenic biomarkers	2012	International Journal of Cancer	130	9		2176	2184	8	89	10.1002/ijc.26251	https://www.scopus.com/inward/record.uri?eid=2-s2.0-84857505779&doi=10.1002%2fijc.26251&partnerID=40&md5=81e0129269d6132b9e2aa155639d1a91	Department of Experimental Therapeutics, University of Texas MD Anderson Cancer Center, Houston, TX 77030, United States; Department of Experimental Diagnostic Imaging, University of Texas MD Anderson Cancer Center, Houston, TX, United States; Department of Gastrointestinal Medicine and Nutrition, University of Texas MD Anderson Cancer Center, Houston, TX, United States; Department of Radiation O…	Yadav V.R., Department of Experimental Therapeutics, University of Texas MD Anderson Cancer Center, Houston, TX 77030, United States; Prasad S., Department of Experimental Therapeutics, University of Texas MD Anderson Cancer Center, Houston, TX 77030, United States; Sung B., Department of Experimental Therapeutics, University of Texas MD Anderson Cancer Center, Houston, TX 77030, United States; G…	Numerous cancer therapeutics were originally identified from natural products used in traditional medicine. One such agent is acetyl-11-keto-beta- boswellic acid (AKBA), derived from the gum resin of the Boswellia serrata known as Salai guggal or Indian frankincense. Traditionally, it has been used in Ayurvedic medicine to treat proinflammatory conditions. In this report, we hypothesized that AKB…	AKBA; colorectal cancer; growth; metastasis; NF-kB	Animals; Boswellia; Cell Proliferation; Colorectal Neoplasms; Disease Models, Animal; Dose-Response Relationship, Drug; Enzyme Inhibitors; Gene Expression Regulation, Neoplastic; HCT116 Cells; Humans; Inflammation; Male; Mice; Mice, Nude; Neoplasm Invasiveness; Neoplasm Metastasis; Neovascularization, Pathologic; Triterpenes; Tumor Markers, Biological; Xenograft Model Antitumor Assays; acetyl 11 …		boswellic acid, 631-69-6; chemokine receptor CXCR4, 188900-71-2; gelatinase B, 146480-36-6; intercellular adhesion molecule 1, 126547-89-5; protein bcl 2, 219306-68-0; protein bcl xl, 151033-38-4; survivin, 195263-98-0; vasculotropin, 127464-60-2; Enzyme Inhibitors, ; Triterpenes, ; Tumor Markers, Biological, ; acetyl-11-ketoboswellic acid,			National Institutes of Health, NIH; National Cancer Institute, NCI, (P01CA016672, P01CA124787)		Pearson J.R., Gill C.I., Rowland I.R., Diet, fecal water, and colon cancerâ€"development of a biomarker, Nutr Rev, 67, pp. 509-526, (2009); Ammon H.P., Salai Guggalâ€"Boswellia serrata: From a herbal medicine to a non-redox inhibitor of leukotriene biosynthesis, Eur J Med Res, 1, pp. 369-370, (1996); Anthoni C., Laukoetter M.G., Rijcken E., Vowinkel T., Mennigen R., Muller S., Senninger N., Russe…	B.B. Aggarwal; Department of Experimental Therapeutics, University of Texas MD Anderson Cancer Center, Houston, TX 77030, United States; email: aggarwal@mdanderson.org								10970215		IJCNA	21702037	English	Int. J. Cancer	Article	Final	All Open Access; Bronze Open Access; Green Open Access	Scopus	2-s2.0-84857505779
Salama H.E.; Abdel Aziz M.S.; Sabaa M.W.	Salama, Hend E. (35935149200); Abdel Aziz, Mohamed S. (53663212300); Sabaa, Magdy W. (7004569214)	35935149200; 53663212300; 7004569214	Development of antibacterial carboxymethyl cellulose/chitosan biguanidine hydrochloride edible films activated with frankincense essential oil	2019	International Journal of Biological Macromolecules	139			1162	1167	5	66	10.1016/j.ijbiomac.2019.08.104	https://www.scopus.com/inward/record.uri?eid=2-s2.0-85070542529&doi=10.1016%2fj.ijbiomac.2019.08.104&partnerID=40&md5=f08f0ff20aace02d6810419f0d4676a7	Chemistry Department, Faculty of Science, Cairo University, Giza, 12613, Egypt	Salama H.E., Chemistry Department, Faculty of Science, Cairo University, Giza, 12613, Egypt; Abdel Aziz M.S., Chemistry Department, Faculty of Science, Cairo University, Giza, 12613, Egypt; Sabaa M.W., Chemistry Department, Faculty of Science, Cairo University, Giza, 12613, Egypt	This study aims to prepare binary edible films made from carboxymethyl cellulose (CMC) and chitosan biguanidine hydrochloride (CBg) activated with frankincense oil (FO). The interactions between CMC, CBg and FO were confirmed by FTIR. XRD showed that the addition of FO led to decreasing the crystallinity of CMC/CBg films. The water vapour permeability was reduced upon increasing the FO content. T…	Carboxymethyl cellulose; Chitosan biguanidine hydrochloride; Edible films; Frankincense oil	Anti-Bacterial Agents; Bacillus subtilis; Carboxymethylcellulose Sodium; Chitosan; Frankincense; Materials Testing; Oils, Volatile; Permeability; Steam; Streptococcus pneumoniae; Tensile Strength; antiinfective agent; carboxymethylcellulose; chitosan; chitosan biguanidine; essential oil; frankincense; guanidine derivative; unclassified drug; antiinfective agent; carboxymethylcellulose; chitosan; …		carboxymethylcellulose, 8050-38-2, 9000-11-7, 9004-32-4, 9050-04-8; chitosan, 9012-76-4; Anti-Bacterial Agents, ; Carboxymethylcellulose Sodium, ; Chitosan, ; Frankincense, ; Oils, Volatile, ; Steam,					Garavand F., Rouhi M., Razavi S.H., Cacciotti I., Mohammadi R., Improving the integrity of natural biopolymer films used in food packaging by crosslinking approach: a review, Int. J. Biol. Macromol., 104, pp. 687-707, (2017); Ghanbarzadeh B., Almasi H., Physical properties of edible emulsified films based on carboxymethyl cellulose and oleic acid, Int. J. Biol. Macromol., 48, 1, pp. 44-49, (2011)…	H.E. Salama; Chemistry Department, Faculty of Science, Cairo University, Giza, 12613, Egypt; email: hendezzat2010@cu.edu.eg		Elsevier B.V.						01418130		IJBMD	31415850	English	Int. J. Biol. Macromol.	Article	Final		Scopus	2-s2.0-85070542529
Su S.; Hua Y.; Wang Y.; Gu W.; Zhou W.; Duan J.-A.; Jiang H.; Chen T.; Tang Y.	Su, Shulan (8727822000); Hua, Yongqing (57188703279); Wang, Yanyan (57200060796); Gu, Wei (56673429100); Zhou, Wei (56456950100); Duan, Jin-Ao (25960050700); Jiang, Haifeng (55161279200); Chen, Ting (55673032600); Tang, Yuping (7404591209)	8727822000; 57188703279; 57200060796; 56673429100; 56456950100; 25960050700; 55161279200; 55673032600; 7404591209	Evaluation of the anti-inflammatory and analgesic properties of individual and combined extracts from Commiphora myrrha, and Boswellia carterii	2012	Journal of Ethnopharmacology	139	2		649	656	7	91	10.1016/j.jep.2011.12.013	https://www.scopus.com/inward/record.uri?eid=2-s2.0-84855992829&doi=10.1016%2fj.jep.2011.12.013&partnerID=40&md5=2859a5640a34239b9415a49498684482	Jiangsu Key Laboratory, TCM Formulae Research, Nanjing University of Chinese Medicine, Nanjing 210046, China; Lianyungang TCM Branch, Jiangsu Union Technical Institute, Jiangsu Province, Lianyungang 222006, China	Su S., Jiangsu Key Laboratory, TCM Formulae Research, Nanjing University of Chinese Medicine, Nanjing 210046, China; Hua Y., Jiangsu Key Laboratory, TCM Formulae Research, Nanjing University of Chinese Medicine, Nanjing 210046, China; Wang Y., Lianyungang TCM Branch, Jiangsu Union Technical Institute, Jiangsu Province, Lianyungang 222006, China; Gu W., Jiangsu Key Laboratory, TCM Formulae Researc…	Aim of the study: The Chinese herbs of myrrh and frankincense are often combined for treating some inflammatory pain diseases with synergistic therapeutic effects. In this study, we investigated the effects of individual herbal extracts and combined extract on anti-inflammatory and analgesic activities in vivo and analyzed the potential bioactive components from the combination extract by ultra-p…	Analgesic activities; Anti-inflammatory activities; Individual and combined extracts; UPLC-MS/MS analysis	Analgesics; Animals; Anti-Inflammatory Agents; Boswellia; Carrageenan; Chromatography, Liquid; Commiphora; Dinoprostone; Disease Models, Animal; Drug Combinations; Dysmenorrhea; Edema; Female; Formaldehyde; Indomethacin; Meperidine; Mice; Mice, Inbred ICR; Molecular Structure; Motor Activity; Nitrites; Oxytocin; Pain Measurement; Pain Threshold; Plant Extracts; Plants, Medicinal; Reaction Time; T…		carrageenan, 9000-07-1, 9049-05-2, 9061-82-9, 9064-57-7; formaldehyde, 50-00-0; indometacin, 53-86-1, 74252-25-8, 7681-54-1; nitrite, 14797-65-0; oxytocin, 50-56-6, 54577-94-5; pethidine, 28097-96-3, 50-13-5, 57-42-1; prostaglandin E2, 363-24-6; water, 7732-18-5; Analgesics, ; Anti-Inflammatory Agents, ; Carrageenan, 9000-07-1; Dinoprostone, 363-24-6; Drug Combinations, ; Formaldehyde, 50-00-0; I…			Jiangsu College and University, (06KJA36022, 11KJA360002); National Natural Science Foundation of China, NSFC, (30973885); National Key Research and Development Program of China, NKRDPC, (2008BAI51B01); Priority Academic Program Development of Jiangsu Higher Education Institutions, PAPD, (ysxk-2010)	Funding text 1: This work was supported by the National Natural Science Foundation of China (no. 30973885 ), Key Research Project in Basic Science of Jiangsu College and University (nos. 11KJA360002 and 06KJA36022 ). ; Funding text 2: This research was financially supported by the Construction Project for Jiangsu Key Laboratory for High Technology Research of TCM Formulae ( BM2010576 ), Construct…	Ammon H.P.T., Modulation of the immune system by Boswellia serrata extracts and boswellic acids, Phytomedicine, 17, pp. 862-867, (2010); Avlessi F., Alitonou G.A., Sohounhloue D.K., Bessiere J.M., Menut C., Aromatic plants of tropical West Africa. Part XV. Chemical and biological evaluation of leaf essential oil of Commiphora africana from Benin, Journal of Essential Oil Research, 17, 5, pp. 569-…	J.-A. Duan; Jiangsu Key Laboratory, TCM Formulae Research, Nanjing University of Chinese Medicine, Nanjing 210046, China; email: duanja@163.com								18727573		JOETD	22178177	English	J. Ethnopharmacol.	Article	Final		Scopus	2-s2.0-84855992829
Syrovets T.; Büchele B.; Gedig E.; Slupsky J.R.; Simmet T.	Syrovets, Tatiana (6603149710); Büchele, Berthold (6603679417); Gedig, Erk (6508129600); Slupsky, Joseph R. (6603750470); Simmet, Thomas (7004311359)	6603149710; 6603679417; 6508129600; 6603750470; 7004311359	Acetyl-boswellic acids are novel catalytic inhibitors of human topoisomerases I and IIα	2000	Molecular Pharmacology	58	1		71	81	10	181	10.1124/mol.58.1.71	https://www.scopus.com/inward/record.uri?eid=2-s2.0-0342646956&doi=10.1124%2fmol.58.1.71&partnerID=40&md5=06ba15862fede4717915cad4aeaa2264	Dept. Pharmacol. Nat. Prod. Clin. P., University of Ulm, Ulm, Germany; XanTec Analysensysteme, Muenster, Germany; University of Ulm, Dept. Pharmacol. Nat. Prod. Clin. P., D-89081 Ulm, Helmholtzstr. 20, Germany	Syrovets T., Dept. Pharmacol. Nat. Prod. Clin. P., University of Ulm, Ulm, Germany; Büchele B., Dept. Pharmacol. Nat. Prod. Clin. P., University of Ulm, Ulm, Germany; Gedig E., XanTec Analysensysteme, Muenster, Germany; Slupsky J.R., Dept. Pharmacol. Nat. Prod. Clin. P., University of Ulm, Ulm, Germany; Simmet T., Dept. Pharmacol. Nat. Prod. Clin. P., University of Ulm, Ulm, Germany, University o…	Acetyl-boswellic acids (acetyl-BA) are pentacyclic triterpenes derived from the gum resin of frankincense. We have previously shown that these compounds are effective cytotoxic agents, acting through a mechanism that appears to involve the inhibition of topoisomerase activity. We have now investigated the mechanism of action of acetyl-BA and show that these compounds are more potent inhibitors of…		boswellic acid; DNA topoisomerase inhibitor; gyrase inhibitor; article; binding affinity; controlled study; drug activity; drug binding; drug binding site; drug effect; drug mechanism; drug screening; enzyme binding; enzyme inhibition; human; priority journal		boswellic acid, 631-69-6					Andoh T., Ishida R., Catalytic inhibitors of DNA topoisomerase II, Biochim Biophys Acta, 1400, pp. 155-171, (1998); Baguley B.C., Ferguson L.R., Mutagenic properties of topoisomerase-targeted drugs, Biochim Biophys Acta, 1400, pp. 213-222, (1998); Benchokroun Y., Couprie J., Larsen A.K., Aurintricarboxylic acid, a putative inhibitor of apoptosis, is a potent inhibitor of DNA topoisomerase II in v…	T. Simmet; University of Ulm, Department of Pharmacology, Natural Products/Clin. Pharmacology, D-89081 Ulm, Helmholtzstr. 20, Germany; email: thomas.simmet@medizin.uniulm.de		American Society for Pharmacology and Experimental Therapy						0026895X		MOPMA	10860928	English	Mol. Pharmacol.	Article	Final		Scopus	2-s2.0-0342646956
Michie C.A.; Cooper E.	Michie, C.A. (7006306262); Cooper, E. (7402217270)	7006306262; 7402217270	Frankincense and myrrh as remedies in children	1991	Journal of the Royal Society of Medicine	84	10		602	605	3	55		https://www.scopus.com/inward/record.uri?eid=2-s2.0-0025948243&partnerID=40&md5=9cfa9c5123e57d744bd9d5fb740f46e2	Jamaica	Michie C.A., Jamaica; Cooper E., Jamaica	Two cases of therapy with frankincense and myrrh in children are presented. The long history of this unusual treatment is outlined, demonstrating that for several millenia such agents have been employed in a number of medical contexts, as well as in the perfume and incense industries. Myrrh has found recent pharmacological application in the reduction of cholesterol and triglycerides, as predicte…		Child, Preschool; Cough; History of Medicine, 17th Cent.; History of Medicine, 18th Cent.; History of Medicine, Ancient; Human; London; Male; Medicine, Traditional; Resins, Plant; Support, Non-U.S. Gov't; West Indies; resin; unclassified drug; article; case report; coughing; human; incense; male; malnutrition; myrrh; preschool child		Resins, Plant,														01410768		JRSMD	1744842	English	J. R. SOC. MED.	Article	Final		Scopus	2-s2.0-0025948243
Saeed M.A.; Sabir A.W.	Saeed, M. Asif (57618806100); Sabir, A.W. (7006074437)	57618806100; 7006074437	Antibacterial activities of some constituents from oleo-gum-resin of Commiphora mukul	2004	Fitoterapia	75	2		204	208	4	59	10.1016/j.fitote.2003.12.003	https://www.scopus.com/inward/record.uri?eid=2-s2.0-1542581499&doi=10.1016%2fj.fitote.2003.12.003&partnerID=40&md5=33aad2b26cf31e5eece581d0b4c1b6c7	Department of Pharmacy, University of the Punjab, Lahore-54000, Pakistan	Saeed M.A., Department of Pharmacy, University of the Punjab, Lahore-54000, Pakistan; Sabir A.W., Department of Pharmacy, University of the Punjab, Lahore-54000, Pakistan	The essential oil, chloroform extract and seven sesquiterpenoids compounds newly isolated from the oleo-gum-resin of Commiphora mukul showed a wide range of inhibiting activity against both Gram (+) and Gram (-) bacteria. © 2003 Elsevier B.V. All rights reserved.	Antibacterial activity; Commiphora mukul; Myrrh; Sesquiterpenoids	Anti-Infective Agents; Commiphora; Gram-Negative Bacteria; Gram-Positive Bacteria; Humans; Microbial Sensitivity Tests; Phytotherapy; Plant Extracts; Plant Oils; Sesquiterpenes; Commiphora; Commiphora mukul; 2 methoxy 4,5 dihydrofuranodien 6 one; 3 methoxy 10 methylenefuranogermacr 1 en 6 one; Commiphora mukul extract; curzerene; curzerenone; essential oil; furanodien 6 one; furanoeudesmal 1,3 di…		Anti-Infective Agents, ; Plant Extracts, ; Plant Oils, ; Sesquiterpenes,					Martindale, The Extra Pharmacopoeia 28th Ed, (1982); Myrrh, (1973); Pereira J., The Elements of Materia Medica and Therapeutics, 2, (1853); Von-Mueller B.F., Selected Extra-tropical Plants. 6th Ed., (1988); Smith J., A Dictionary of Economic Plants, (1882); Howes F.N., Myrrh. Vegetable Gums and Resins, (1949); Guenther E., The Essential Oils, 4, (1950); Brieskorn C.H., Noble P., Phytochemistry, 2…	M.A. Saeed; Department of Pharmacy, University of the Punjab, Lahore-54000, Pakistan; email: moasif1605@hotmail.com								0367326X		FTRPA	15030926	English	Fitoterapia	Article	Final		Scopus	2-s2.0-1542581499
de Silva V.; El-Metwally A.; Ernst E.; Lewith G.; Macfarlane G.J.	de Silva, Vijitha (37024046800); El-Metwally, Ashraf (6602087856); Ernst, Edzard (36040636300); Lewith, George (7007030912); Macfarlane, Gary J. (7101693437)	37024046800; 6602087856; 36040636300; 7007030912; 7101693437	Evidence for the efficacy of complementary and alternative medicines in the management of osteoarthritis: A systematic review	2011	Rheumatology	50	5	keq379	911	920	9	59	10.1093/rheumatology/keq379	https://www.scopus.com/inward/record.uri?eid=2-s2.0-79955128316&doi=10.1093%2frheumatology%2fkeq379&partnerID=40&md5=bfe64497eff59c2cb59ccc2f4855d1ca	Aberdeen Pain Research Collaboration (Epidemiology Group), School of Medicine and Dentistry, University of Aberdeen, Aberdeen, United Kingdom; Department of Community Medicine, University of Ruhuna, Sri Lanka; Complementary Medicine, Peninsula Medical School, University of Exeter, Exeter, United Kingdom; Complementary and Integrated Medicine Research Unit, University of Southampton, Southampton, …	de Silva V., Aberdeen Pain Research Collaboration (Epidemiology Group), School of Medicine and Dentistry, University of Aberdeen, Aberdeen, United Kingdom, Department of Community Medicine, University of Ruhuna, Sri Lanka; El-Metwally A., Aberdeen Pain Research Collaboration (Epidemiology Group), School of Medicine and Dentistry, University of Aberdeen, Aberdeen, United Kingdom; Ernst E., Complem…	Objectives: To critically evaluate the evidence regarding complementary and alternative medicine (CAM) taken orally or applied topically (excluding glucosamine and chondroitin) in the treatment of OA. Methods: Randomized clinical trials of OA using CAMs, in comparison with other treatments or placebo, published in English up to January 2009, were eligible for inclusion. They were identified using…	Complementary medicine; Efficacy; Osteoarthritis; Randomized controlled trials; Safety; Systematic review	Administration, Oral; Administration, Topical; Antirheumatic Agents; Capsaicin; Complementary Therapies; Humans; Osteoarthritis; S-Adenosylmethionine; Treatment Outcome; alpha tocopherol; antiinflammatory agent; articulin F; capsaicin; cetylmyristoleate; cobalamin; collagen hydrolysate; diacerein; diclofenac; dimethyl sulfone; du huo ji sheng wan; eazmov; fish liver oil; fish oil; folic acid; Har…		alpha tocopherol, 1406-18-4, 1406-70-8, 52225-20-4, 58-95-7, 59-02-9; capsaicin, 404-86-4; cobalamin, 13408-78-1; diacerein, 13739-02-1; diclofenac, 15307-79-6, 15307-86-5; dimethyl sulfone, 67-71-0; fish oil, 8016-13-5; folic acid, 59-30-3, 6484-89-5; hyaluronic acid, 31799-91-4, 9004-61-9, 9067-32-7; lyprinol, 200818-72-0; nicotinamide, 11032-50-1, 98-92-0; paracetamol, 103-90-2; pycnogenol, 48…	ski 306 x		Arthritis Research Campaign; Arthritis Research UK	Funding: This work was funded by Arthritis Research UK (formerly the Arthritis Research Campaign).	March L.M., Bagga H., Epidemiology of osteoarthritis in Australia, Med J Australia, 180, SUPPL. 5, (2004); Woolf A.D., Pfleger B., Burden of major musculoskeletal conditions, Bull world Health Organ, 81, pp. 646-656, (2003); Murray C.J.L., Lopez A.D., The global burden of disease, A comprehensive assessment of mortality and disability from diseases, injuries and risk factors in 1990 and projected…	G.J. Macfarlane; Aberdeen Pain Research Collaboration (Epidemiology Group), School of Medicine and Dentistry, University of Aberdeen, Foresterhill, Aberdeen AB25 2ZD, Polwarth Building, United Kingdom; email: g.j.macfarlane@abdn.ac.uk								14620332		RUMAF	21169345	English	Rheumatology (UK)	Article	Final	All Open Access; Bronze Open Access	Scopus	2-s2.0-79955128316
Hamm S.; Bleton J.; Tchapla A.	Hamm, Sandrine (7003523078); Bleton, Jean (6602693343); Tchapla, Alain (7004742952)	7003523078; 6602693343; 7004742952	Headspace solid phase microextraction for screening for the presence of resins in Egyptian archaeological samples	2004	Journal of Separation Science	27	3		235	243	8	48	10.1002/jssc.200301611	https://www.scopus.com/inward/record.uri?eid=2-s2.0-1442330795&doi=10.1002%2fjssc.200301611&partnerID=40&md5=94dc755e305d0147e215bd7479e71111	Grp. de Chim. Anal. de Paris Sud, LETIAM EA 3343, Inst. Univ. de Technologie d'Orsay, 91400 Orsay, Plateau de Moulon, France	Hamm S., Grp. de Chim. Anal. de Paris Sud, LETIAM EA 3343, Inst. Univ. de Technologie d'Orsay, 91400 Orsay, Plateau de Moulon, France; Bleton J., Grp. de Chim. Anal. de Paris Sud, LETIAM EA 3343, Inst. Univ. de Technologie d'Orsay, 91400 Orsay, Plateau de Moulon, France; Tchapla A., Grp. de Chim. Anal. de Paris Sud, LETIAM EA 3343, Inst. Univ. de Technologie d'Orsay, 91400 Orsay, Plateau de Moulo…	The aim of this study was to use headspace solid phase microextraction (SPME) to reveal the presence of resin in archaeological samples, such as mummification balms, from ancient Egypt. Experiments were first performed with fresh resins of known origin. The SPME fibre readily extracted mono- and sesquiterpenes and, to a lesser extent, diterpenes. Using mass spectra and retention indices of consti…	Archaeological samples; Frankincense; Galbanum; Labdanum; Myrrh; Olibanum; Pine pitch; Pine resin; SPME, GC/MS	Boswellia sacra; Commiphora; Coniferophyta; Ferula gummosa; Desorption; Extraction; Fibers; Grinding (machining); Resins; Screening; Spectrum analysis; diterpene; galbanic acid; plant extract; preservative; resin; sesquiterpene derivative; terpene derivative; volatile organic compound; archeology; article; chemical analysis; chemical procedures; controlled study; desorption; Egypt; extraction; gr…		galbanic acid, 3566-55-0					Mejanelle P., Contribution à l'étude de substances organiques mises en oeuvre pour la réalisation d'objets d'art et d'archéologie: Caractérisation par couplage chromatographie en phase gazeuse-spectrométrie de masse, (1996); Mejanelle P., Bleton J., Goursaud S., Tchapla A., J. Chromatogr. A, 767, pp. 177-186, (1997); Tchapla A., Bleton J., Goursaud S., Mejanelle P., Encyclopédie Religieuse de L'U…	J. Bleton; Grp. de Chim. Anal. de Paris Sud, LETIAM EA 3343, Inst. Univ. de Technologie d'Orsay, 91400 Orsay, Plateau de Moulon, France; email: bleton@iut-orsay.fr								16159306		JSSCC		English	J. Sep. Sci.	Article	Final		Scopus	2-s2.0-1442330795
Shackleton S.; Paumgarten F.; Kassa H.; Husselman M.; Zida M.	Shackleton, S. (55880129100); Paumgarten, F. (12752987900); Kassa, H. (6602826819); Husselman, M. (54079881100); Zida, M. (54080819700)	55880129100; 12752987900; 6602826819; 54079881100; 54080819700	Opportunities for enhancing poor women's socioeconomic empowerment in the value chains of three African non-timber forest products (NTFPs)	2011	International Forestry Review	13	2		136	151	15	82	10.1505/146554811797406642	https://www.scopus.com/inward/record.uri?eid=2-s2.0-80054707188&doi=10.1505%2f146554811797406642&partnerID=40&md5=a1edfb292c4e661c3eb79fed694d09c9	Department of Environmental Science, Rhodes University, Grahamstown, 6140, South Africa; Center for International Forestry Research (CIFOR), Bogor 16000, P.O. Box 0113 BOCBD, Indonesia; School of Animal, Plant and Environmental Sciences, University of the Witwatersrand, Wits 2050, Johannesburg, Private Bag 3, South Africa	Shackleton S., Department of Environmental Science, Rhodes University, Grahamstown, 6140, South Africa; Paumgarten F., Center for International Forestry Research (CIFOR), Bogor 16000, P.O. Box 0113 BOCBD, Indonesia, School of Animal, Plant and Environmental Sciences, University of the Witwatersrand, Wits 2050, Johannesburg, Private Bag 3, South Africa; Kassa H., Center for International Forestry …	The value chains of three internationally important dry forest NTFPs, namely gum arabic, gum olibanum (frankincense) and honey from Burkina Faso, Ethiopia and Zambia respectively, were assessed in terms of the roles played by women and the benefits they obtain from their involvement. Women perform a variety of functions at different stages in the value chains, but their roles tend to be poorly vi…	gender; gum arabic; gum olibanum; honey; NTFPs; value chains	Burkina Faso; Ethiopia; Zambia; Acacia senegal; Boswellia sacra; collective action; empowerment; forest product; informal sector; labor market; labor participation; low income population; socioeconomic conditions; stakeholder; womens status							Adedayo A.G., Oyun M.B., Kadeba O., Access of rural women to forest resources and its impact on rural household welfare in North Central Nigeria, Forest Policy and Economics, 12, pp. 439-450, (2010); Brown K., Lapuyade S., A livelihood from the forest: Gendered visions or social economic and environmental change in southern Cameroon, Journal of International Development, 13, 8, pp. 1131-1149, (20…	S. Shackleton; Department of Environmental Science, Rhodes University, Grahamstown, 6140, South Africa; email: s.shackleton@ru.ac.za								14655489		IFREF		English	Int. For. Rev.	Article	Final	All Open Access; Green Open Access	Scopus	2-s2.0-80054707188
Lee K.; Lee J.-H.; Kim S.-I.; Cho M.H.; Lee J.	Lee, Kayeon (56268830300); Lee, Jin-Hyung (55577894900); Kim, Soon-Il (36154597800); Cho, Moo Hwan (55568522790); Lee, Jintae (13102945300)	56268830300; 55577894900; 36154597800; 55568522790; 13102945300	Anti-biofilm, anti-hemolysis, and anti-virulence activities of black pepper, cananga, myrrh oils, and nerolidol against Staphylococcus aureus	2014	Applied Microbiology and Biotechnology	98	22		9447	9457	10	78	10.1007/s00253-014-5903-4	https://www.scopus.com/inward/record.uri?eid=2-s2.0-84920255203&doi=10.1007%2fs00253-014-5903-4&partnerID=40&md5=699a41477ba3d0f97eded39f92e31814	School of Chemical Engineering, Yeungnam University, Gyeongsan, 712-749, South Korea; Nareso Research Center, Seoho-ro 89, Suwon, 441-853, South Korea	Lee K., School of Chemical Engineering, Yeungnam University, Gyeongsan, 712-749, South Korea; Lee J.-H., School of Chemical Engineering, Yeungnam University, Gyeongsan, 712-749, South Korea; Kim S.-I., Nareso Research Center, Seoho-ro 89, Suwon, 441-853, South Korea; Cho M.H., School of Chemical Engineering, Yeungnam University, Gyeongsan, 712-749, South Korea; Lee J., School of Chemical Engineer…	The long-term usage of antibiotics has resulted in the evolution of multidrug-resistant bacteria. Unlike antibiotics, anti-virulence approaches target bacterial virulence without affecting cell viability, which may be less prone to develop drug resistance. Staphylococcus aureus is a major human pathogen that produces diverse virulence factors, such as α-toxin, which is hemolytic. Also, biofilm fo…	Anti-virulence; Biofilm; Black pepper oil; Essential oil; Hemolysis; Staphylococcus aureus	Animals; Anti-Bacterial Agents; Biofilms; Black Pepper; Caenorhabditis elegans; Cananga; Disease Models, Animal; Gene Expression Profiling; Hemolysis; Oils, Volatile; Sesquiterpenes; Staphylococcus aureus; Survival Analysis; Terpenes; Virulence; Antibiotics; Bacteria; Biofilms; Blood; Staphylococcus aureus; Transcription; antiinfective agent; essential oil; myrrh oil; nerolidol; sesquiterpene; te…		nerolidol, 142-50-7, 7212-44-4; Anti-Bacterial Agents, ; myrrh oil, ; nerolidol, ; Oils, Volatile, ; Sesquiterpenes, ; Terpenes,			Ministry of Education, Science and Technology; National Research Foundation of Korea; National Research Foundation of Korea, NRF; Ministry of Education, Science and Technology, MEST, (2010-0021871, 2012R1A1A3010534)	Acknowledgments The 83 essential oils used in this study were kindly provided by Prof. Young-Joon Ahn of Seoul National University. We thank Professor Sang Woo Joo of the World Class University Nano Research Center at Yeungnam University for the use of the scanning confocal laser microscope. This research was supported by the Basic Science Research Program through the National Research Foundation…	Adukwu E.C., Allen S.C., Phillips C.A., The anti-biofilm activity of lemongrass (Cymbopogon flexuosus) and grapefruit (Citrus paradisi) essential oils against five strains of Staphylococcus aureus, J Appl Microbiol, 113, pp. 1217-1227, (2012); Beenken K.E., Mrak L.N., Griffin L.M., Zielinska A.K., Shaw L.N., Rice K.C., Horswill A.R., Bayles K.W., Smeltzer M.S., Epistatic relationships between sar…			Springer Verlag						01757598		AMBID	25027570	English	Appl. Microbiol. Biotechnol.	Article	Final		Scopus	2-s2.0-84920255203
Sheir Z.; Nasr A.A.; Massoud A.; Salama O.; Badra G.A.; El-Shennawy H.; Hassan N.; Hammad S.M.	Sheir, Z. (6602618565); Nasr, A.A. (56686085300); Massoud, A. (7006870168); Salama, O. (57190704614); Badra, G.A. (8419853900); El-Shennawy, H. (6504613220); Hassan, N. (7102783145); Hammad, S.M. (7003443450)	6602618565; 56686085300; 7006870168; 57190704614; 8419853900; 6504613220; 7102783145; 7003443450	A safe, effective, herbal antischistosomal therapy derived from myrrh	2001	American Journal of Tropical Medicine and Hygiene	65	6		700	704	4	90	10.4269/ajtmh.2001.65.700	https://www.scopus.com/inward/record.uri?eid=2-s2.0-0035687826&doi=10.4269%2fajtmh.2001.65.700&partnerID=40&md5=df19405133fdb00d8eca1415c5606394	Urology and Nephrology Center, Mansoura 35516, El Gomhoria Street, Egypt	Sheir Z., Urology and Nephrology Center, Mansoura 35516, El Gomhoria Street, Egypt; Nasr A.A., Urology and Nephrology Center, Mansoura 35516, El Gomhoria Street, Egypt; Massoud A., Urology and Nephrology Center, Mansoura 35516, El Gomhoria Street, Egypt; Salama O., Urology and Nephrology Center, Mansoura 35516, El Gomhoria Street, Egypt; Badra G.A., Urology and Nephrology Center, Mansoura 35516, …	Schistosomiasis is a widespread helminthic disease. Treatment of schistosomiasis is based on chemotherapy with praziquantel, which is the drug of choice. Since resistance to praziquantel has been demonstrated, alternative drugs must be considered. Myrrh is an oleo-gum resin from the stem of the plant Commiphora molmol. This study was carried out on 204 patients with schistosomiasis. The drug was …		Commiphora; Trematoda; antischistosomal agent; praziquantel; resin; adolescent; adult; article; biopsy; clinical trial; Commiphora; controlled clinical trial; controlled study; diarrhea; drug efficacy; drug safety; drug tolerability; female; headache; heartburn; human; human tissue; major clinical study; male; myrrh; parasite identification; plant; schistosomiasis; treatment outcome; vomiting		praziquantel, 55268-74-1					Attallah A.M., Smith A.H., Marrell K.D., Fleischer T., Woody J., Rannier W.E., Scher I., Ahmed A., Sell K.W., Characterization of the immunosuppresive state during Schistosoma mansoni infection, J Immunol, 122, pp. 1413-1420, (1979); Elliott D.E., Schistosomiasis: Pathophysiology, diagnosis, treatment, Gastroenterol Clin North Am, 25, pp. 599-625, (1996); Domingues A.L., Continho A.D., Reduction …			American Society of Tropical Medicine and Hygiene						00029637		AJTHA	11791960	English	Am. J. Trop. Med. Hyg.	Article	Final	All Open Access; Bronze Open Access	Scopus	2-s2.0-0035687826
Frank M.B.; Yang Q.; Osban J.; Azzarello J.T.; Saban M.R.; Saban R.; Ashley R.A.; Welter J.C.; Fung K.-M.; Lin H.-K.	Frank, Mark Barton (7402460149); Yang, Qing (57195636242); Osban, Jeanette (25641704400); Azzarello, Joseph T. (16315275800); Saban, Marcia R. (7003360320); Saban, Ricardo (35432704800); Ashley, Richard A. (7102082695); Welter, Jan C. (26432295200); Fung, Kar-Ming (7202935012); Lin, Hsueh-Kung (7405567955)	7402460149; 57195636242; 25641704400; 16315275800; 7003360320; 35432704800; 7102082695; 26432295200; 7202935012; 7405567955	Frankincense oil derived from Boswellia carteri induces tumor cell specific cytotoxicity	2009	BMC Complementary and Alternative Medicine	9		6				87	10.1186/1472-6882-9-6	https://www.scopus.com/inward/record.uri?eid=2-s2.0-64249172776&doi=10.1186%2f1472-6882-9-6&partnerID=40&md5=cde92f20c43ff9f7eaa4c51ae5a1be68	Arthritis and Immunology Research Program, Oklahoma Medical Research Foundation Microarray Research Facility, Oklahoma City, OK 73104, United States; Department of Urology, University of Oklahoma Health Sciences Center, Oklahoma City, OK 73104, United States; Department of Physiology, University of Oklahoma Health Sciences Center, Oklahoma City, OK 73104, United States; Department of Comparative …	Frank M.B., Arthritis and Immunology Research Program, Oklahoma Medical Research Foundation Microarray Research Facility, Oklahoma City, OK 73104, United States; Yang Q., Department of Urology, University of Oklahoma Health Sciences Center, Oklahoma City, OK 73104, United States; Osban J., Arthritis and Immunology Research Program, Oklahoma Medical Research Foundation Microarray Research Facility…	Background: Originating from Africa, India, and the Middle East, frankincense oil has been important both socially and economically as an ingredient in incense and perfumes for thousands of years. Frankincense oil is prepared from aromatic hardened gum resins obtained by tapping Boswellia trees. One of the main components of frankincense oil is boswellic acid, a component known to have anti-neopl…		Antineoplastic Agents, Phytogenic; Apoptosis; Boswellia; Cell Cycle; Cell Line; Cell Line, Tumor; Cell Survival; Gene Expression Profiling; Gene Expression Regulation; Humans; Oils, Volatile; Oligonucleotide Array Sequence Analysis; Plant Extracts; Resins, Plant; Transcription Factors; Urinary Bladder Neoplasms; Urothelium; Abelson kinase; axl receptor tyrosine kinase; Boswellia carteri extract; …	GENBANK: NM_001730, NM_002228, NM_003082, NM_003487, NM_003677, NM_004083, NM_004235, NM_005034, NM_005252, NM_005524, NM_006037, NM_006630, NM_006732, NM_014233, NM_014415, NM_030665, NM_033196, NM_133328, NM_181353, NM_198287	DNA, 9007-49-2; interleukin 8, 114308-91-7; protein kinase, 9026-43-1; protein tyrosine kinase, 80449-02-1; Antineoplastic Agents, Phytogenic, ; Oils, Volatile, ; Plant Extracts, ; Resins, Plant, ; Transcription Factors,			National Institutes of Health, NIH, (01700172, RR03025); National Institute of Allergy and Infectious Diseases, NIAID, (U19AI062629); National Center for Research Resources, NCRR, (P20RR015577, P20RR016478)	This work was supported in part by NIH grants RR16478, RR03025, RR15577, 01700172, and U2+AI062629.	Maloney G.A., Gold, Frankincense, and Myrrh: An Introduction to Eastern Christian Spirituality, (1997); Banno N., Akihisa T., Yasukawa K., Tokuda H., Tabata K., Nakamura Y., Nishimura R., Kimura Y., Suzuki T., Anti-inflammatory activities of the triterpene acids from the resin of Boswellia carteri, J Ethnopharmacol, 107, pp. 249-253, (2006); Langmead L., Rampton D.S., Review article: Complementar…	H.-K. Lin; Department of Urology, University of Oklahoma Health Sciences Center, Oklahoma City, OK 73104, United States; email: hk-lin@ouhsc.edu								14726882		BCAMC	19296830	English	BMC Complement. Altern. Med.	Article	Final	All Open Access; Gold Open Access; Green Open Access	Scopus	2-s2.0-64249172776
Birkett M.A.; Abassi S.A.; Kröber T.; Chamberlain K.; Hooper A.M.; Guerin P.M.; Pettersson J.; Pickett J.A.; Slade R.; Wadhams L.J.	Birkett, Michael A. (7004290310); Abassi, Sate Al (6506424690); Kröber, Thomas (6602092779); Chamberlain, Keith (7005822681); Hooper, Antony M. (7101963430); Guerin, Patrick M. (24782873200); Pettersson, Jan (57210686392); Pickett, John A. (7101754379); Slade, Robin (23991585500); Wadhams, Lester J. (7003829798)	7004290310; 6506424690; 6602092779; 7005822681; 7101963430; 24782873200; 57210686392; 7101754379; 23991585500; 7003829798	Antiectoparasitic activity of the gum resin, gum haggar, from the East African plant, Commiphora holtziana	2008	Phytochemistry	69	8		1710	1715	5	80	10.1016/j.phytochem.2008.02.017	https://www.scopus.com/inward/record.uri?eid=2-s2.0-42749092495&doi=10.1016%2fj.phytochem.2008.02.017&partnerID=40&md5=77ca21482241003b126ac8aeb1169339	Centre for Sustainable Pest and Disease Management, Biological Chemistry Department, Rothamsted Research, Harpenden, Herts. AL5 2JQ, United Kingdom; Department of Entomology, Swedish University of Agricultural Sciences, SE-750 07 Uppsala, P.O. Box 7044, Sweden; Institute of Zoology, University of Neuchâtel, 2007 Neuchâtel, Rue Emile-Argand 11, Switzerland; Arid Land Resources Ltd., Nanyuki, P.O. …	Birkett M.A., Centre for Sustainable Pest and Disease Management, Biological Chemistry Department, Rothamsted Research, Harpenden, Herts. AL5 2JQ, United Kingdom; Abassi S.A., Department of Entomology, Swedish University of Agricultural Sciences, SE-750 07 Uppsala, P.O. Box 7044, Sweden; Kröber T., Institute of Zoology, University of Neuchâtel, 2007 Neuchâtel, Rue Emile-Argand 11, Switzerland; Ch…	The mechanism of ixodid tick (Acari: Ixodidae) repellency by gum haggar, a resin produced by Commiphora holtziana (Burseraceae), was investigated by evaluating activity against the cattle tick, Boophilus microplus. In an arena bioassay, a hexane extract of the resin of C. holtziana exhibited a repellent effect lasting up to 5 h. The hydrocarbon fraction of the resin extract was shown to account f…	(+)-Germacrene-D; Commiphora holtziana; Gum haggar; Mite; Repellent; Tick	Africa; Animals; Behavior, Animal; Biological Assay; Burseraceae; Gas Chromatography-Mass Spectrometry; Larva; Magnetic Resonance Spectroscopy; Mites; Motor Activity; Resins, Plant; Ticks; Acari; Animalia; Boophilus microplus; Bos; Burseraceae; Commiphora; Dermanyssidae; Dermanyssus gallinae; Ixodida; Ixodidae; Myrrha; plant resin; Africa; animal; animal behavior; article; bioassay; Burseraceae; …		Resins, Plant,			Swedish Board of Agriculture; Rothamsted Research; Biotechnology and Biological Sciences Research Council, BBSRC	Rothamsted Research receives grant-aided support from the Biotechnology and Biological Sciences Research Council (BBSRC) of the United Kingdom. Mite bioassays were made possible by a grant from The Swedish Board of Agriculture. Arid Land Resources Ltd. acknowledges the role of partners in the development of offtake of gums and resins in Northern Kenya. These include the Kenya Forestry Research In…	Ahmed F., Ali M., Singh O., New compounds from Commiphora myrrha (Nees) Engl, Pharmazie, 61, pp. 728-731, (2006); Beentje H.J., Kenya Trees, Shrubs and Lianas, (1994); Bruce T.J.A., Birkett M.A., Blande J., Hooper A.M., Martin J.L., Khambay B.P.S., Prosser I., Smart L.E., Wadhams L.J., Response of economically important aphids to components of Hemizygia petiolata essential oil, Pest Management Sc…	M.A. Birkett; Centre for Sustainable Pest and Disease Management, Biological Chemistry Department, Rothamsted Research, Harpenden, Herts. AL5 2JQ, United Kingdom; email: mike.birkett@bbsrc.ac.uk								00319422		PYTCA	18402993	English	Phytochemistry	Article	Final	All Open Access; Green Open Access	Scopus	2-s2.0-42749092495
Nohr L.A.; Rasmussen L.B.; Straand J.	Nohr, Lise Anett (24529085400); Rasmussen, Lars Bjørn (24557297300); Straand, Jørund (7003789838)	24529085400; 24557297300; 7003789838	Resin from the mukul myrrh tree, guggul, can it be used for treating hypercholesterolemia? A randomized, controlled study	2009	Complementary Therapies in Medicine	17	1		16	22	6	50	10.1016/j.ctim.2008.07.001	https://www.scopus.com/inward/record.uri?eid=2-s2.0-58049202275&doi=10.1016%2fj.ctim.2008.07.001&partnerID=40&md5=9d7252efd1473075f748b6298bfba9de	Faculty of Medicine, University of Oslo, Norway; Maharishi Ayurveda Health Centre, Mesnali, Lillehammer, Norway; Section of General Practice/Family Medicine, Institute of General Practice and Community Medicine, University of Oslo, 1130 Blindern, PO Box, Norway	Nohr L.A., Faculty of Medicine, University of Oslo, Norway; Rasmussen L.B., Maharishi Ayurveda Health Centre, Mesnali, Lillehammer, Norway; Straand J., Section of General Practice/Family Medicine, Institute of General Practice and Community Medicine, University of Oslo, 1130 Blindern, PO Box, Norway	Background: Guggul, herbal extract from resin of the Commiphora mukul tree, is widely used in Asia as a cholesterol-lowering agent based on Indian Ayurvedic medicine. Its popularity for this use is increasing in the US and Western Europe. Guggulsterones, the presumed bioactive compounds of guggul, may antagonise two nuclear hormone receptors involved in cholesterol metabolism, which is a possible…	Cholesterol; Guggul; Humans; Intervention study; Lipids	Adult; Aged; Anticholesteremic Agents; Cholesterol; Cholesterol, HDL; Cholesterol, LDL; Commiphora; Creatinine; Double-Blind Method; Female; Humans; Hypercholesterolemia; Linear Models; Lipids; Male; Middle Aged; Phytotherapy; Plant Extracts; Plant Gums; Resins, Plant; Triglycerides; cardioreuma; cholesterol; guggul; high density lipoprotein cholesterol; lipid; low density lipoprotein cholesterol…		cholesterol, 57-88-5; lipid, 66455-18-3; Anticholesteremic Agents, ; Cholesterol, 57-88-5; Cholesterol, HDL, ; Cholesterol, LDL, ; Creatinine, 60-27-5; guggulu extract, ; Lipids, ; Plant Extracts, ; Plant Gums, ; Resins, Plant, ; Triglycerides,	cardioreuma		Norske Legeforening, NMA	The study was supported by a grant from the Norwegian Medical Association. LBR planned and conducted the trial. The completion of the study (data entry, analysis, preparing first manuscript in Norwegian) was done by LAN as her medical student's thesis. JS supervised LBR and LAN and has prepared the final manuscript.	Urizar N.L., Moore D.D., Gugulipid: a natural cholesterol-lowering agent, Annu Rev Nutr, 23, pp. 303-313, (2003); Szapary P.O., Wolfe M.L., Bloedon L.T., Cucchiara A.J., DerMarderosian A.H., Cirigliano M.D., Et al., Guggulipid for the treatment of hypercholesterolemia: a randomized controlled trial, JAMA, 290, pp. 765-772, (2003); Chander R., Khanna A.K., Kapoor N.K., Lipid lowering activity of g…	J. Straand; Section of General Practice/Family Medicine, Institute of General Practice and Community Medicine, University of Oslo, 1130 Blindern, PO Box, Norway; email: jorund.straand@medisin.uio.no								09652299		CTHME	19114224	English	Complement. Ther. Med.	Article	Final		Scopus	2-s2.0-58049202275
Yeo S.K.; Ali A.Y.; Hayward O.A.; Turnham D.; Jackson T.; Bowen I.D.; Clarkson R.	Yeo, Syn Kok (56498542700); Ali, Ahmed Y. (36672461100); Hayward, Olivia A. (56399231400); Turnham, Daniel (57008223000); Jackson, Troy (57007667400); Bowen, Ifor D. (57214970644); Clarkson, Richard (7005838923)	56498542700; 36672461100; 56399231400; 57008223000; 57007667400; 57214970644; 7005838923	β-Bisabolene, a Sesquiterpene from the Essential Oil Extract of Opoponax (Commiphora guidottii), Exhibits Cytotoxicity in Breast Cancer Cell Lines	2016	Phytotherapy Research	30	3		418	425	7	73	10.1002/ptr.5543	https://www.scopus.com/inward/record.uri?eid=2-s2.0-84959472988&doi=10.1002%2fptr.5543&partnerID=40&md5=a5aa20fe6e5e690c281972466c79961a	European Cancer Stem Cell Research Institute, School of Biosciences, Cardiff University, Hadyn Ellis Building, Maindy Road, Cathays, Cardiff, CF24 4HQ, United Kingdom; School of Biosciences, Cardiff University, Museum Avenue, Cardiff, CF10 3AX, United Kingdom	Yeo S.K., European Cancer Stem Cell Research Institute, School of Biosciences, Cardiff University, Hadyn Ellis Building, Maindy Road, Cathays, Cardiff, CF24 4HQ, United Kingdom; Ali A.Y., School of Biosciences, Cardiff University, Museum Avenue, Cardiff, CF10 3AX, United Kingdom; Hayward O.A., European Cancer Stem Cell Research Institute, School of Biosciences, Cardiff University, Hadyn Ellis Bui…	The essential oils from Commiphora species have for centuries been recognized to possess medicinal properties. Here, we performed gas chromatography-mass spectrometry on the essential oil from opoponax (Commiphora guidotti) and identified bisabolene isomers as the main constituents of this essential oil. Opoponax essential oil, a chemical component; β-bisabolene and an alcoholic analogue, α-bisab…	apoptosis; bisabolene; breast cancer; Commiphora guidottii; opoponax; scented myrrh; sesquiterpene	Animals; Antineoplastic Agents, Phytogenic; Apoptosis; Breast Neoplasms; Caspases; Commiphora; Female; Gas Chromatography-Mass Spectrometry; Humans; MCF-7 Cells; Mice; Oils, Volatile; Phytotherapy; Plant Extracts; Sesquiterpenes; alpha bisabolene; beta bisabolene; caspase 3; caspase 7; essential oil; lipocortin 5; unclassified drug; antineoplastic agent; beta-bisabolene; bisabolol; caspase; essen…		caspase 3, 169592-56-7; caspase 7, 189258-14-8; lipocortin 5, 111237-10-6; bisabolol, 23089-26-1, 515-69-5; caspase, 186322-81-6; Antineoplastic Agents, Phytogenic, ; beta-bisabolene, ; bisabolol, ; Caspases, ; Oils, Volatile, ; Plant Extracts, ; Sesquiterpenes,			Compton Group, UK; Breast Cancer Campaign, (2007NovPhD06); Cardiff University	We would like to thank the Cardiff University animal facility for their assistance and also Derek Scarborough for help with histology. This work was funded by a Breast Cancer Campaign PhD studentship grant (2007NovPhD06) and the Compton Group, UK.	Ahn J.H., Lee T.W., Kim K.H., Et al., 6-Acetoxy cyperene, a patchoulane-type sesquiterpene isolated from cyperus rotundus rhizomes induces caspase-dependent apoptosis in human ovarian cancer cells, Phytother Res, 29, 9, pp. 1330-1338, (2015); Al-Harbi M., Qureshi S., Raza M., Ahmed M., Giangreco A., Shah A., Anticarcinogenic effect of Commiphora molmol on solid tumors induced by Ehrlich carcinoma…	R. Clarkson; European Cancer Stem Cell Research Institute, School of Biosciences, Cardiff University, Cathays, Cardiff, Hadyn Ellis Building, Maindy Road, CF24 4HQ, United Kingdom; email: clarksonr@cardiff.ac.uk		John Wiley and Sons Ltd						0951418X		PHYRE	26666387	English	Phytother. Res.	Article	Final	All Open Access; Green Open Access	Scopus	2-s2.0-84959472988
Umezu T.	Umezu, Toyoshi (56259582100)	56259582100	Behavioral effects of plant-derived essential oils in the Geller type conflict test in mice	2000	Japanese Journal of Pharmacology	83	2		150	153	3	73	10.1254/jjp.83.150	https://www.scopus.com/inward/record.uri?eid=2-s2.0-0033923033&doi=10.1254%2fjjp.83.150&partnerID=40&md5=9a67cc094486550f08f55808a819d81a	Environ. Health Science Division, Natl. Inst. for Environ. Studies, Tsukuba, Ibaraki 305-0053, 16-2 Onogawa, Japan	Umezu T., Environ. Health Science Division, Natl. Inst. for Environ. Studies, Tsukuba, Ibaraki 305-0053, 16-2 Onogawa, Japan	The present study was conducted to further explore plant-derived essential oils that possess an anticonflict effect using the Geller type conflict test in ICR mice. The benzodiazepine anxiolytic diazepam increased the response (lever pressing) rate during the alarm period (i.e., an anticonflict effect), but the 5-HT(1A) partial agonist buspirone did not. Oils of juniper, cypress, geranium and jas…	Anxiety; Geller type conflict test; Plant-derived essential oil	Animals; Anti-Anxiety Agents; Behavior, Animal; Buspirone; Conflict (Psychology); Diazepam; Male; Mice; Mice, Inbred ICR; Oils, Volatile; Plants; Serotonin Agonists; Boswelli thurifera extract; buspirone; cercine inj; Cupressus sempervirens extract; diazepam; essential oil; jasminum officinale extract; lavandula angustifolia extract; Pelargonium adoratissimun extract; plant extract; unclassified …		Anti-Anxiety Agents, ; Buspirone, 36505-84-7; Diazepam, 439-14-5; Oils, Volatile, ; Serotonin Agonists,	cercine inj, Takeda, Japan	Takeda, Japan			Tisserand R., The Art of Aromatherapy, (1993); Umezu T., Anticonflict effects of plant-derived essential oils, Pharmacol Biochem Behav, 64, pp. 35-40, (1999); Commissaris R.L., Conflict behaviors as animal models of the study of anxiety, Methods in Behavioral Pharmacology, pp. 443-474, (1993); Umezu T., Yonemoto J., Soma Y., Miura T., Behavioral effects of trichloroethylene and tetrachloroethylen…									00215198		JJPAA	10928328	English	Jpn. J. Pharmacol.	Article	Final	All Open Access; Gold Open Access	Scopus	2-s2.0-0033923033
Rijkers T.; Ogbazghi W.; Wessel M.; Bongers F.	Rijkers, Toon (12789314000); Ogbazghi, Woldeselassie (12789550600); Wessel, Marius (7004655478); Bongers, Frans (7003843226)	12789314000; 12789550600; 7004655478; 7003843226	The effect of tapping for frankincense on sexual reproduction in Boswellia papyrifera	2006	Journal of Applied Ecology	43	6		1188	1195	7	92	10.1111/j.1365-2664.2006.01215.x	https://www.scopus.com/inward/record.uri?eid=2-s2.0-33750503805&doi=10.1111%2fj.1365-2664.2006.01215.x&partnerID=40&md5=c4ed739c5ef675430fa08813d8f57bde	Forest Ecology and Forest Management, Centre for Ecosystem Studies, Wageningen University, 6700 AA Wageningen, PO Box 47, Netherlands; Faculty of Agriculture, University of Asmara, Asmara, PO Box 1220, Eritrea	Rijkers T., Forest Ecology and Forest Management, Centre for Ecosystem Studies, Wageningen University, 6700 AA Wageningen, PO Box 47, Netherlands; Ogbazghi W., Forest Ecology and Forest Management, Centre for Ecosystem Studies, Wageningen University, 6700 AA Wageningen, PO Box 47, Netherlands, Faculty of Agriculture, University of Asmara, Asmara, PO Box 1220, Eritrea; Wessel M., Forest Ecology an…	1. In the Horn of Africa, frankincense (an aromatic hardened wood resin) is obtained by tapping Boswellia papyrifera. World-wide, frankincense is of great economic and social importance as an important element of incense and perfumes. The production is declining as a result of poor natural regeneration of the Boswellia woodlands, possibly as a result of the low production of viable seeds. We hypo…	Carbohydrate; Dry woodland; Germination success; Horn of Africa; Tree size; Wood exudate	Africa; Boswellia; Boswellia papyrifera; Boswellia sacra; deciduous tree; germination; resin; seed production; sexual reproduction; woodland							Anderson D.M.W., Cree G.M., Marshall J.J., Rahman S., Studies on uronic acid materials. XI. The carbohydrate component of the oleoresin from Boswellia papyrifera (Del.) Hochst, Carbohydrate Research, 1, pp. 320-323, (1965); Baser K.H.C., Demirci B., Dekebo A., Dagne E., Essential oils of some Boswellia spp., myrrh and opopanax, Flavour and Fragrance Journal, 18, pp. 153-156, (2003); Boer E., Ella…	F. Bongers; Forest Ecology and Forest Management, Centre for Ecosystem Studies, Wageningen University, 6700 AA Wageningen, PO Box 47, Netherlands; email: frans.bongers@wur.nl								13652664		JAPEA		English	J. Appl. Ecol.	Article	Final	All Open Access; Bronze Open Access	Scopus	2-s2.0-33750503805
Mahmoud A.M.; Zaki A.R.; Hassan M.E.; Mostafa-Hedeab G.	Mahmoud, Ayman M. (36061953900); Zaki, Amr R. (56654884400); Hassan, Manal E. (57193930519); Mostafa-Hedeab, Gomaa (55873188800)	36061953900; 56654884400; 57193930519; 55873188800	Commiphora molmol resin attenuates diethylnitrosamine/phenobarbital-induced hepatocarcinogenesis by modulating oxidative stress, inflammation, angiogenesis and Nrf2/ARE/HO-1 signaling	2017	Chemico-Biological Interactions	270			41	50	9	51	10.1016/j.cbi.2017.04.012	https://www.scopus.com/inward/record.uri?eid=2-s2.0-85017559543&doi=10.1016%2fj.cbi.2017.04.012&partnerID=40&md5=c687380ba51e64e5f5413c0eec60be8f	Physiology Division, Zoology Department, Faculty of Science, Beni-Suef University, Egypt; Department of Forensic Medicine and Clinical Toxicology, Faculty of Medicine, Beni-Suef University, Egypt; Department of Medical Biochemistry and Molecular Biology, Faculty of Medicine, Beni-Sueif University, Egypt; Department of Pharmacology, Faculty of Medicine, Beni-Suef University, Egypt	Mahmoud A.M., Physiology Division, Zoology Department, Faculty of Science, Beni-Suef University, Egypt; Zaki A.R., Department of Forensic Medicine and Clinical Toxicology, Faculty of Medicine, Beni-Suef University, Egypt; Hassan M.E., Department of Medical Biochemistry and Molecular Biology, Faculty of Medicine, Beni-Sueif University, Egypt; Mostafa-Hedeab G., Department of Pharmacology, Faculty …	The objective of the current study was to investigate the possible chemopreventive activity of Commiphora molmol resin (myrrh) extract using a rat model of diethylnitrosamine (DEN)/phenobarbital (PB)-induced early stage hepatocarcinogenesis. Here, we pointed to the modulatory effect of myrrh on oxidative stress, angiogenesis, inflammation and nuclear factor (erythroid-derived 2)-like 2 (Nrf2). He…	Carcinogenesis; Inflammation; Myrrh; Nrf2; Oxidative stress	Animals; Cell Proliferation; Diethylnitrosamine; Disease Models, Animal; Heme Oxygenase-1; Inflammation; Liver; Liver Neoplasms, Experimental; Male; Neovascularization, Pathologic; NF-E2-Related Factor 2; Oxidative Stress; Phenobarbital; Rats; Rats, Wistar; Signal Transduction; Terpenes; Vesicular Transport Proteins; alpha fetoprotein; carcinoembryonic antigen; Commiphora molmol extract; glutathi…		glutathione peroxidase, 9013-66-5; glutathione transferase, 50812-37-8; nitric oxide, 10102-43-9; superoxide dismutase, 37294-21-6, 9016-01-7, 9054-89-1; vasculotropin, 127464-60-2; diethylnitrosamine, 55-18-5; phenobarbital, 50-06-6, 57-30-7, 8028-68-0; Diethylnitrosamine, ; Heme Oxygenase-1, ; myrrh oil, ; NF-E2-Related Factor 2, ; Phenobarbital, ; Terpenes, ; Vesicular Transport Proteins,					Davis G.L., Dempster J., Meler J.D., Orr D.W., Walberg M.W., Brown B., Et al., Hepatocellular carcinoma: management of an increasingly common problem, Proc. (Bayl Univ. Med. Cent), 21, pp. 266-280, (2008); Nordenstedt H., White D.L., El-Serag H.B., The changing pattern of epidemiology in hepatocellular carcinoma, Dig. Liver Dis., 42, pp. S206-S214, (2010); Jemal A., Bray F., Center M.M., Ferlay J…	A.M. Mahmoud; Physiology Division, Zoology Department, Faculty of Science, Beni-Suef University, Beni-Suef, Salah Salim Sr., 62514, Egypt; email: ayman.mahmoud@science.bsu.edu.eg		Elsevier Ireland Ltd						00092797		CBINA	28414157	English	Chem.-Biol. Interact.	Article	Final		Scopus	2-s2.0-85017559543
Regert M.; Devièse T.; Le Hô A.-S.; Rougeulle A.	Regert, Martine (6603126272); Devièse, T. (24478560600); Le Hô, A.-S. (14119755600); Rougeulle, A. (56156171100)	6603126272; 24478560600; 14119755600; 56156171100	Reconstructing ancient yemeni commercial routes during the middle ages using structural characterization of terpenoid resins	2008	Archaeometry	50	4		668	695	27	48	10.1111/j.1475-4754.2007.00372.x	https://www.scopus.com/inward/record.uri?eid=2-s2.0-48049121726&doi=10.1111%2fj.1475-4754.2007.00372.x&partnerID=40&md5=17fa6016243540be0555e23385a72a14	UMR 171 and GdR 2114 ChimArt CNRS - MCC, Laboratoire du Centre de Recherche et de Restauration des Musées de France (C2RMF), F-75001 Paris, Palais du Louvre, Porte des Lions 14, France; UMR 8167 CNRS Orient et Méditerranée, Laboratoire Islam médiéval, 94200 Ivry sur Seine, 27 rue Paul Bert, France	Regert M., UMR 171 and GdR 2114 ChimArt CNRS - MCC, Laboratoire du Centre de Recherche et de Restauration des Musées de France (C2RMF), F-75001 Paris, Palais du Louvre, Porte des Lions 14, France; Devièse T., UMR 171 and GdR 2114 ChimArt CNRS - MCC, Laboratoire du Centre de Recherche et de Restauration des Musées de France (C2RMF), F-75001 Paris, Palais du Louvre, Porte des Lions 14, France; Le H…	Following the discovery of items that look like resins at the medieval site of Sharma (Hadramawt coast, Yemen, c. 11th century ad), chemical investigations were carried out in order to determine their nature and geographic origin. By combining visual observation, infrared spectroscopy, direct inlet electron ionization -mass spectrometry (DI EI-MS) and pyrolysis gas chromatography - mass spectrome…	Diterpenoids; Frankincense; Gas chromatography - Mass spectrometry; Hadramawt; Infrared spectroscopy; Mass spectrometry; Pyrolysis gas chromatography - Mass spectrometry; Resins copal; Sharma site; Trading routes; Triterpenoids; Yemen	Asia; Eurasia; Hadramout; Middle East; Yemen; Boswellia sacra; Bursera fagaroides; Hymenaea; chemical analysis; gas chromatography; infrared spectroscopy; mass spectrometry; Middle Ages; reconstruction; resin; trade and commerce							Archier P., Vieillescazes C., Characterisation of various geographical origin of incense based on chemical criteria, Analysis, 28, pp. 233-237, (2000); Aveling E., Heron C., Identification of Birch Bark Tar at the Mesolithic Site of Star Carr, Ancient Biomolecules, 2, 1, pp. 69-80, (1998); Chittick N., Kilwa an Islamic Trading City on the East African Coast, (1974); Colombini M.-P., Modugno F., R…	M. Regert; UMR 171 and GdR 2114 ChimArt CNRS - MCC, Laboratoire du Centre de Recherche et de Restauration des Musées de France (C2RMF), Quai François Mitterrand, F-75001 Paris, Palais du Louvre, Porte des Lions 14, France; email: martine.regert@culture.gouv.fr								14754754				English	Archaeometry	Article	Final		Scopus	2-s2.0-48049121726
Colombini M.P.; Modugno F.; Silvano F.; Onor M.	Colombini, Maria Perla (7006875533); Modugno, Francesca (55008699900); Silvano, Flora (6602290863); Onor, Massimo (6602900815)	7006875533; 55008699900; 6602290863; 6602900815	Characterization of the balm of an Egyptian mummy from the seventh century B.C.	2000	Studies in Conservation	45	1		19	29	10	93	10.1179/sic.2000.45.1.19	https://www.scopus.com/inward/record.uri?eid=2-s2.0-0002650176&doi=10.1179%2fsic.2000.45.1.19&partnerID=40&md5=4b7b2e2a854aa6577152e4b4f0dc532c	Department of Environmental Science, University of Milano-Bicocca, 26126 Milano, via Emanuel 15, Italy; Dept. of Chem. and Indust. Chemistry, 56126 Pisa, via Risorgimento 35, Italy; Dipto. Sci. Storiche Mondo Antico, 56126 Pisa, via Galvani 1, Italy	Colombini M.P., Department of Environmental Science, University of Milano-Bicocca, 26126 Milano, via Emanuel 15, Italy; Modugno F., Dept. of Chem. and Indust. Chemistry, 56126 Pisa, via Risorgimento 35, Italy; Silvano F., Dipto. Sci. Storiche Mondo Antico, 56126 Pisa, via Galvani 1, Italy; Onor M.	An analytical procedure for the characterization of plant resins, waxes, bitumen, oils and their degradation products in mummy balms is described. The method is based on the selective extraction of these compounds from 1g samples with CH2Cl2 and, after drying the residue, with n-hexane, followed by a Florisil Chromatographie clean-up step of the non-polar extract and by the saponification of an a…									Sauneron S., Rituel de l'Embaumement, (1952); Goyon J.C., Rituels Funéraires de l'Ancienne Egypte. Le Rituel de l'Embaumement. Les Editions du Cerf, pp. 21-84, (1972); Ikram S., Dodson A., The Mummy in Ancient Egypt, (1998); Lucas A., Ancient Egyptian Materials and Industries, 3rd Edn, pp. 307-377, (1962); Rullkotter J., Nissenbaum A., Dead sea asphalt in Egyptian mummies: Molecular evidence, Nat…			Int. Inst. for Conservation of Historic and Artistic Works						00393630		SCONA		English	Stud Conserv	Article	Final		Scopus	2-s2.0-0002650176
Başer K.H.C.; Demirci B.; Dekebo A.; Dagne E.	Başer, K.H.C. (7102492037); Demirci, B. (7006328018); Dekebo, Aman (6507182845); Dagne, Ermias (7004241880)	7102492037; 7006328018; 6507182845; 7004241880	Essential oils of some Boswellia spp., myrrh and opopanax	2003	Flavour and Fragrance Journal	18	2		153	156	3	76	10.1002/ffj.1166	https://www.scopus.com/inward/record.uri?eid=2-s2.0-0037352079&doi=10.1002%2fffj.1166&partnerID=40&md5=0dfe5123e351a8543be4baf0f55cc980	Med./Aromatic Plant/Drug Res. Centre, Anadolu University, 26470 Eskisehir, Turkey; Department of Chemistry, Addis Ababa University, Addis Ababa, PO Box 30270, Ethiopia	Başer K.H.C., Med./Aromatic Plant/Drug Res. Centre, Anadolu University, 26470 Eskisehir, Turkey; Demirci B., Med./Aromatic Plant/Drug Res. Centre, Anadolu University, 26470 Eskisehir, Turkey; Dekebo A., Department of Chemistry, Addis Ababa University, Addis Ababa, PO Box 30270, Ethiopia; Dagne E., Department of Chemistry, Addis Ababa University, Addis Ababa, PO Box 30270, Ethiopia	The essential oils obtained by hydrodistillation of resins of Boswellia neglecta, B. pirottae, B. rivae, Commiphora myrrha (myrrh) and C. guidottii (opopanax or scented myrrh) were analysed using GC-MS. α-Thujene (19.2%), α-pinene (16.7%) and terpinen-4-ol (12.5%) were found to be the major components in B. neglecta; limonene (14.8%) in B. rivae; trans-verbenol (15.5%) and terpinen-4-ol (14.6%) i…	α-thujene; (E)-β-ocimene; B. pirottae; B. rivae; Boswellia neglecta; Burseraceae; C. guidottii; Commiphora myrrha; Frankincense; Furanoeudesma-1,3-diene; Limonene; Myrrh; Opopanax; Trans-verbenol	Boswellia; Boswellia neglecta; Boswellia sacra; Commiphora; Commiphora myrrha; Myrrha; Opopanax; Distillation; Flavors; Fragrances; Gas chromatography; Mass spectrometry; Resins; essential oil; limonene; pinene; resin; terpinen 4 ol; article; Boswellia; chemical analysis; chemical composition; Commiphora; concentration (parameters); controlled study; distillation; gas chromatography; isolation pr…		limonene, 138-86-3, 5989-27-5; pinene, 80-56-8; terpinen 4 ol, 562-74-3					Tucker A.O., Econ. Bot., 40, pp. 425-433, (1986); Coppen J.J.W., Non-wood Forest Products 1: Flavours and Fragrances of Plant Origin, pp. 81-92, (1995); Abdel Wahab S.M., Aboutabl E.A., El-Zalabani S.M., Et al., Planta Med., 53, pp. 382-384, (1987); Dekebo A., Zewdu M., Dagne E., Bull. Chem. Soc. Ethiop., 13, pp. 93-96, (1999); Hayashi S., Amemori H., Kameoka H., Hanafusa M., Furukawa K., J. Esse…	E. Dagne; Department of Chemistry, Addis Ababa University, Addis Ababa, PO Box 30270, Ethiopia; email: eda@telecom.net.et								08825734		FFJOE		English	Flavour Fragrance J.	Article	Final		Scopus	2-s2.0-0037352079
Al-Faris E.A.; Al-Rowais N.; Mohamed A.G.; Al-Rukban M.O.; Al-Kurdi A.; Balla Al-Noor M.A.; Al-Harby S.; Sheikh A.	Al-Faris, Eiad A. (6701597506); Al-Rowais, Norah (6506128634); Mohamed, Ashry Gad (7005090913); Al-Rukban, Mohammed O. (6506621724); Al-Kurdi, Ahmed (36664281600); Balla Al-Noor, Mohammed A. (36664192700); Al-Harby, Saleh (57225276497); Sheikh, Aziz (7202522962)	6701597506; 6506128634; 7005090913; 6506621724; 36664281600; 36664192700; 57225276497; 7202522962	Prevalence and pattern of alternative medicine use: The results of a household survey	2008	Annals of Saudi Medicine	28	1		4	10	6	70	10.5144/0256-4947.2008.4	https://www.scopus.com/inward/record.uri?eid=2-s2.0-42649102728&doi=10.5144%2f0256-4947.2008.4&partnerID=40&md5=e72cf4c0f331c19dfd8727c6dc011800	Department of Family and Community Medicine, King Saud University, Riyadh 11461, PO Box 2925, Saudi Arabia; National Guard Health Services, Riyadh, Saudi Arabia; Ministry of Health, Riyadh, Saudi Arabia; Division of Community Health Sciences, GP Section, University of Edinburgh, Edinburgh, United Kingdom	Al-Faris E.A., Department of Family and Community Medicine, King Saud University, Riyadh 11461, PO Box 2925, Saudi Arabia; Al-Rowais N., Department of Family and Community Medicine, King Saud University, Riyadh 11461, PO Box 2925, Saudi Arabia; Mohamed A.G., Department of Family and Community Medicine, King Saud University, Riyadh 11461, PO Box 2925, Saudi Arabia; Al-Rukban M.O., Department of Fa…	Background and Objectives: Alternative medicine (AM) encompasses all forms of therapies that fall outside the mainstream of medical practice. Its popularity is on the increase. Because previous surveys were limited and riot generalizable, we estimated the prevalence, pattern and factors associated with use of AM in the community. Subjects and Methods: A multistage cluster cross-sectional househol…		antimony; acupuncture; adult; alternative medicine; article; black cumin; cauterization; cluster analysis; consultation; controlled study; cross-sectional study; female; fenugreek; health belief; health care access; health care utilization; health education; health survey; honey; human; information processing; major clinical study; male; mass medium; prevalence; primary health care; priority jour…		antimony, 14374-79-9, 7440-36-0						E. Al-Faris; Department of Family and Community Medicine, College of Medicine, King Saud University, Riyadh 11461, PO Box 2925, Saudi Arabia; email: efarisx2@gmail.com		King Faisal Specialist Hospital and Research Centre						02564947		ANSME	18299652	English	Ann. Saudi Med.	Article	Final	All Open Access; Green Open Access; Hybrid Gold Open Access	Scopus	2-s2.0-42649102728
Ashry K.M.; El-Sayed Y.S.; Khamiss R.M.; El-Ashmawy I.M.	Ashry, Khaled M. (6507189524); El-Sayed, Yasser S. (56208111700); Khamiss, Rania M. (35976212000); El-Ashmawy, Ibrahim M. (8987016100)	6507189524; 56208111700; 35976212000; 8987016100	Oxidative stress and immunotoxic effects of lead and their amelioration with myrrh (Commiphora molmol) emulsion	2010	Food and Chemical Toxicology	48	1		236	241	5	74	10.1016/j.fct.2009.10.006	https://www.scopus.com/inward/record.uri?eid=2-s2.0-72149124486&doi=10.1016%2fj.fct.2009.10.006&partnerID=40&md5=7183d318d0ce5688c88139efb99fc8b5	Department of Veterinary Forensic Medicine and Toxicology, Faculty of Veterinary Medicine, Alexandria University, Rossetta-line, Behera Province, Edfina, Egypt; Department of Pharmacology, Faculty of Veterinary Medicine, Alexandria University, Egypt	Ashry K.M., Department of Veterinary Forensic Medicine and Toxicology, Faculty of Veterinary Medicine, Alexandria University, Rossetta-line, Behera Province, Edfina, Egypt; El-Sayed Y.S., Department of Veterinary Forensic Medicine and Toxicology, Faculty of Veterinary Medicine, Alexandria University, Rossetta-line, Behera Province, Edfina, Egypt; Khamiss R.M., Department of Veterinary Forensic Me…	The possible role of Commiphora molmol emulsion (CME) in protecting against lead (PbAc)-induced hepatotoxicity, oxidative stress and immunotoxicity in rabbits was assessed. Six groups of animals were used: groups I (control) and II (PbAc) were not supplemented with CME. Groups III (CME50) and IV (CME50 + PbAc) were administered with CME in a dose rate of 50 mg/kg bwt, while groups V (CME100) and …	Antioxidants; Immuno-stimulant; Immunotoxicity; Lead-acetate; Myrrh (Commiphora molmol); Oxidative stress; Rabbits	Animals; Antibody Formation; Antioxidants; Commiphora; Emulsions; Immunity; Immunity, Humoral; Indicators and Reagents; Lead Poisoning; Lipid Peroxidation; Liver; Male; Oxidative Stress; Phagocytosis; Rabbits; Terpenes; Animalia; Commiphora; Commiphora habessinica; Oryctolagus cuniculus; Ovis aries; alcohol; aminotransferase; glutathione; glutathione peroxidase; glutathione transferase; lead acet…		alcohol, 64-17-5; aminotransferase, 9031-66-7; glutathione, 70-18-8; glutathione peroxidase, 9013-66-5; glutathione transferase, 50812-37-8; lead acetate, 15347-57-6, 301-04-2; lipid, 66455-18-3; malonaldehyde, 542-78-9; Antioxidants, ; Emulsions, ; Indicators and Reagents, ; Terpenes, ; myrrh oil, 8016-37-3					Abdel-Aziz M.M., Abbas A.T., El-Bakry K.A., Immune response in mice infected with Schistosoma mansoni and treated with myrrh, J. Med. Sci., 6, pp. 855-861, (2006); Al-Harbi M.M., Qureshi S., Raza M., Ahmed M.M., Giangreco A.B., Shah A.H., Anticarcinogenic effect of Commiphora molmol on solid tumors induced by Ehrlich carcinoma cells in mice, Chemotherapy, 40, pp. 337-347, (1994); Ashry K.M., El-A…	K.M. Ashry; Department of Veterinary Forensic Medicine and Toxicology, Faculty of Veterinary Medicine, Alexandria University, Rossetta-line, Behera Province, Edfina, Egypt; email: ashrykh@yahoo.com								02786915		FCTOD	19818824	English	Food Chem. Toxicol.	Article	Final		Scopus	2-s2.0-72149124486
Verhoff M.; Seitz S.; Paul M.; Noha S.M.; Jauch J.; Schuster D.; Werz O.	Verhoff, Moritz (24315247600); Seitz, Stefanie (55307964600); Paul, Michael (56044440100); Noha, Stefan M. (37109966500); Jauch, Johann (6603738198); Schuster, Daniela (8964316200); Werz, Oliver (7003837868)	24315247600; 55307964600; 56044440100; 37109966500; 6603738198; 8964316200; 7003837868	Tetra- and pentacyclic triterpene acids from the ancient anti-inflammatory remedy frankincense as inhibitors of microsomal prostaglandin E2 synthase-1	2014	Journal of Natural Products	77	6		1445	1451	6	64	10.1021/np500198g	https://www.scopus.com/inward/record.uri?eid=2-s2.0-84903592059&doi=10.1021%2fnp500198g&partnerID=40&md5=7c9c1d8fc588f1c02e6f29c37c825dbc	Department for Pharmaceutical Analytics, Pharmaceutical Institute, University of Tuebingen, D-72076 Tuebingen, Auf der Morgenstelle 8, Germany; Organic Chemistry II, University of Saarland, Campus C 4.2, D-66123 Saarbrücken, Germany; Computer Aided Molecular Design (CAMD) Group, Institute of Pharmacy/Pharmaceutical Chemistry, University of Innsbruck, A-6020 Innsbruck, Innrain 80/82, Austria; Depa…	Verhoff M., Department for Pharmaceutical Analytics, Pharmaceutical Institute, University of Tuebingen, D-72076 Tuebingen, Auf der Morgenstelle 8, Germany; Seitz S., Organic Chemistry II, University of Saarland, Campus C 4.2, D-66123 Saarbrücken, Germany; Paul M., Organic Chemistry II, University of Saarland, Campus C 4.2, D-66123 Saarbrücken, Germany; Noha S.M., Computer Aided Molecular Design (…	The microsomal prostaglandin E2 synthase (mPGES)-1 is the terminal enzyme in the biosynthesis of prostaglandin (PG)E2 from cyclooxygenase (COX)-derived PGH2. We previously found that mPGES-1 is inhibited by boswellic acids (IC50 = 3-30 μM), which are bioactive triterpene acids present in the anti-inflammatory remedy frankincense. Here we show that besides boswellic acids, additional known triterp…		Animals; Anti-Inflammatory Agents; Boswellia; Characidae; Cyclooxygenase 1; Cyclooxygenase 2; Cyclooxygenase Inhibitors; Dinoprostone; Humans; Inhibitory Concentration 50; Intramolecular Oxidoreductases; Lipoxygenase Inhibitors; Molecular Structure; Pentacyclic Triterpenes; Prostaglandin Antagonists; Resins, Plant; Structure-Activity Relationship; Tetracycline; Triterpenes; antiinflammatory agent…		boswellic acid, 631-69-6; celecoxib, 169590-42-5; indometacin, 53-86-1, 74252-25-8, 7681-54-1					Tucker A.O., Econ. Bot., 40, pp. 425-433, (1986); Buchele B., Zugmaier W., Simmet T., J. Chromatogr. B: Anal. Technol. Biomed. Life Sci., 791, pp. 21-30, (2003); Schweizer S., Von Brocke A.F., Boden S.E., Bayer E., Ammon H.P., Safayhi H., J. Nat. Prod., 63, pp. 1058-1061, (2000); Atta-Ur-Raman, Naz H., Fadimatou, Makhmoor T., Yasin A., Fatima N., Ngounou F.N., Kimbu S.F., Sondengam B.L., Choudhar…	O. Werz; Department of Pharmaceutical/Medicinal Chemistry, Institute of Pharmacy, University of Jena, D-07743 Jena, Philosophenweg 14, Germany; email: oliver.werz@uni-jena.de		American Chemical Society						01633864		JNPRD	24844534	English	J. Nat. Prod.	Article	Final	All Open Access; Green Open Access; Hybrid Gold Open Access	Scopus	2-s2.0-84903592059
Brieskorn C.H.; Noble P.	Brieskorn, Carl Heinz (7005412653); Noble, Pia (24515146800)	7005412653; 24515146800	Two furanoeudesmanes from the essential oil of myrrh	1983	Phytochemistry	22	1		187	189	2	57	10.1016/S0031-9422(00)80085-0	https://www.scopus.com/inward/record.uri?eid=2-s2.0-0000576173&doi=10.1016%2fS0031-9422%2800%2980085-0&partnerID=40&md5=94bcfd0e77dbe914519381a2e5bdf381	Institut für Pharmazie und Lebensmittelchemie, Universität Würzburg, D-8700 Würzburg, Germany	Brieskorn C.H., Institut für Pharmazie und Lebensmittelchemie, Universität Würzburg, D-8700 Würzburg, Germany; Noble P., Institut für Pharmazie und Lebensmittelchemie, Universität Würzburg, D-8700 Würzburg, Germany	The identification of lindestrene, furanoeudesma-1,3-diene and furanoeudesma-1,4-diene-6-one, isolated from the essential oil of myrrh, was carried out by spectroscopic methods. © 1983.	Burseraceae: lindestrene; Commiphora molmol; furanoeudesma-1,3-diene; furanoeudesma-1,4-diene-6-one.								Noble, Ph.D. thesis, (1980); Brieskorn, Noble, Tetrahedron Letters, 1511, (1980); Takeda, Minato, Ishikawa, Miyawaki, Tetrahedron, 20, (1964); Hikino, Konno, Furanosequiterpenoids, HETEROCYCLES, 4, (1976); Porter, Baldas, Mass Spectrometry of Heterocyclic Compounds, (1971); Formacek, Desnoyer, Kellerhals, Keller, Clerc, C-Data-Bank, 1, (1976); Tori, Ueyama, Horibe, Tamura, Takeda, Tetrahedron Let…									00319422		PYTCA		English	Phytochemistry	Article	Final		Scopus	2-s2.0-0000576173
Lemenih M.; Abebe T.; Olsson M.	Lemenih, Mulugeta (6602090354); Abebe, Tarekegn (6602155317); Olsson, Mats (57216090123)	6602090354; 6602155317; 57216090123	Gum and resin resources from some Acacia, Boswellia and Commiphora species and their economic contributions in Liban, south-east Ethiopia	2003	Journal of Arid Environments	55	3		465	482	17	64	10.1016/S0140-1963(03)00053-3	https://www.scopus.com/inward/record.uri?eid=2-s2.0-0042787625&doi=10.1016%2fS0140-1963%2803%2900053-3&partnerID=40&md5=49f68897bca8d89430335c9f26ca2bd0	Wondo Genet College of Forestry, Shashamane, P.O. Box 128, Ethiopia; Department of Forest Soils, Swed. Univ. of Agricultural Sciences, SE 750 07, Uppsala, P.O. Box 7001, Sweden	Lemenih M., Wondo Genet College of Forestry, Shashamane, P.O. Box 128, Ethiopia, Department of Forest Soils, Swed. Univ. of Agricultural Sciences, SE 750 07, Uppsala, P.O. Box 7001, Sweden; Abebe T., Wondo Genet College of Forestry, Shashamane, P.O. Box 128, Ethiopia; Olsson M., Department of Forest Soils, Swed. Univ. of Agricultural Sciences, SE 750 07, Uppsala, P.O. Box 7001, Sweden	Oleo-gum resins, hardened resinous plant exudates obtained from some Acacia, Boswellia and Commiphora species in the lowlands of Ethiopia, have been traded for centuries both on the international and domestic markets. However, their economic contribution to the rural households is little documented. A reconnaissance survey was carried out in Liban, one of the administrative zones in the Ethiopian…	Economic contribution; Frankincense; Gum arabic; Gum talha; Medicinal uses; Multiple purpose; Myrrh	Ethiopia; Liban; Acacia; Acacia; Acacia senegal; Acacia seyal; Acacia seyal; Animalia; Boswellia; Boswellia; Boswellia neglecta; Boswellia ogadensis; Boswellia sacra; Commiphora; Commiphora; Commiphora africana; Commiphora borensis; Commiphora molmol; Commiphora myrrha; Commiphora truncata; arid environment; economic analysis; income; nontimber forest product; plant extract; resin; rural economy							Ahmed T., The Swiss, Italian and Finnish markets for Ethiopian gum olibanum, Market Research Report No. 5, 5, (1982); Anderson D.M.W., Eastwood M.A., The safety of gum arabic as a food additive and its energy value as an ingredient - A brief review, Journal of Human Nutrition and Dietetics, 2, pp. 137-144, (1989); Anderson D.M.W., Some factors influencing the demand for gum arabic (Acacia senegal…	M. Lemenih; Department of Forest Soils, Swed. Univ. of Agricultural Sciences, SE 750 07, Uppsala, P.O. Box 7001, Sweden; email: mulugeta.lemenih@sml.slu.se		Academic Press						01401963		JAEND		English	J. Arid Environ.	Article	Final		Scopus	2-s2.0-0042787625
Tausch L.; Henkel A.; Siemoneit U.; Poeckel D.; Kather N.; Franke L.; Hofmann B.; Schneider G.; Angioni C.; Geisslinger G.; Skarke C.; Holtmeier W.; Beckhaus T.; Karas M.; Jauch J.; Werz O.	Tausch, Lars (10140882400); Henkel, Arne (24325478600); Siemoneit, Ulf (23096470600); Poeckel, Daniel (8981193600); Kather, Nicole (6504246017); Franke, Lutz (36174901100); Hofmann, Bettina (23094395600); Schneider, Gisbert (7402466014); Angioni, Carlo (24314933800); Geisslinger, Gerd (52963419600); Skarke, Carsten (6701823140); Holtmeier, Wolfgang (6701370862); Beckhaus, Tobias (8609105900); Kar…	10140882400; 24325478600; 23096470600; 8981193600; 6504246017; 36174901100; 23094395600; 7402466014; 24314933800; 52963419600; 6701823140; 6701370862; 8609105900; 26024364300; 6603738198; 7003837868	Identification of human cathepsin G as a functional target of Boswellic acids from the anti-inflammatory remedy frankincense	2009	Journal of Immunology	183	5		3433	3442	9	73	10.4049/jimmunol.0803574	https://www.scopus.com/inward/record.uri?eid=2-s2.0-70349260405&doi=10.4049%2fjimmunol.0803574&partnerID=40&md5=3bacab3e95110a24aef35d90fcc2c048	Institute of Pharmaceutical Chemistry, Johann Wolfgang Goethe-University Frankfurt, Frankfurt, Germany; Department of Pharmaceutical Analytics, Pharmaceutical Institute, Eberhard-Karls-University Tuebingen, 72076 Tuebingen, Auf der Morgenstelle 8, Germany; Organic Chemistry II, University of Saarland, Saarbrücken, Germany; Institut für Organische Chemie und Chemische Biologie, Zentrum fur Arzneim…	Tausch L., Institute of Pharmaceutical Chemistry, Johann Wolfgang Goethe-University Frankfurt, Frankfurt, Germany; Henkel A., Department of Pharmaceutical Analytics, Pharmaceutical Institute, Eberhard-Karls-University Tuebingen, 72076 Tuebingen, Auf der Morgenstelle 8, Germany; Siemoneit U., Department of Pharmaceutical Analytics, Pharmaceutical Institute, Eberhard-Karls-University Tuebingen, 720…	Frankincense preparations, used in folk medicine to cure inflammatory diseases, showed anti-inflammatory effectiveness in animal models and clinical trials. Boswellic acids (BAs) constitute major pharmacological principles of frankincense, but their targets and the underlying molecular modes of action are still unclear. Using a BA-affinity Sepharose matrix, a 26-kDa protein was selectively precip…		Adult; Amino Acid Sequence; Animals; Anti-Inflammatory Agents, Non-Steroidal; Binding, Competitive; Boswellia; Cathepsins; Drug Delivery Systems; Humans; Hydrolysis; Molecular Sequence Data; Plant Extracts; Protein Binding; Serine Endopeptidases; Triterpenes; [2 [3 [methyl [1 (2 naphthoyl) piperidin 4 yl] amino] carbonyl] 2 naphthyl] 1 (1 naphthyl) 2 oxoethylphosphonic acid; Boswellia serrata ext…		boswellic acid, 631-69-6; calcium ion, 14127-61-8; cathepsin G, 56645-49-9; chymase, 75496-62-7, 97501-92-3; chymotrypsin, 9004-07-3, 9014-64-6; leukocyte elastase, 109968-22-1; myeloblastin, 128028-50-2; sepharose, 61970-08-9; tryptase, 97501-93-4; cathepsin, 9004-08-4; serine proteinase, 37259-58-8; 11-keto-boswellic acid, ; Anti-Inflammatory Agents, Non-Steroidal, ; Cathepsins, 3.4.-; Plant Ex…	jnj 10311795				Poeckel D., Werz O., Boswellic acids: Biological actions and molecular targets, Curr. Med. Chem., 28, pp. 3359-3369, (2006); Ammon H.P., Boswellic acids in chronic inflammatory diseases, Planta Med., 72, pp. 1100-1116, (2006); Siemoneit U., Hofmann B., Kather N., Lamkemeyer T., Madlung J., Franke L., Schneider G., Jauch J., Poeckel D., Werz O., Identification and functional analysis of cyclooxyge…	O. Werz; Department of Pharmaceutical Analytics, Pharmaceutical Institute, Eberhard-Karls-University Tuebingen, 72076 Tuebingen, Auf der Morgenstelle 8, Germany; email: oliver.werz@uni-tuebingen.de								15506606		JOIMA	19648270	English	J. Immunol.	Article	Final	All Open Access; Bronze Open Access	Scopus	2-s2.0-70349260405
Basar S.; Koch A.; König W.A.	Basar, Simla (6505913940); Koch, Angelika (7403037392); König, Wilfried A. (7202486710)	6505913940; 7403037392; 7202486710	A verticillane-type diterpene from Boswellia carterii essential oil	2001	Flavour and Fragrance Journal	16	5		315	318	3	62	10.1002/ffj.992	https://www.scopus.com/inward/record.uri?eid=2-s2.0-0034834085&doi=10.1002%2fffj.992&partnerID=40&md5=813e3f8492a41eb5517a1909f10d08e4	Institut für Organische Chemie, Universität Hamburg, D-20146 Hamburg, Martin-Luther-King-Platz 6, Germany; Frohme-Apotheke, D-22457 Hamburg, Frohmestrasse 14, Germany	Basar S., Institut für Organische Chemie, Universität Hamburg, D-20146 Hamburg, Martin-Luther-King-Platz 6, Germany; Koch A., Frohme-Apotheke, D-22457 Hamburg, Frohmestrasse 14, Germany; König W.A., Institut für Organische Chemie, Universität Hamburg, D-20146 Hamburg, Martin-Luther-King-Platz 6, Germany	The essential oil of Boswellia carterii resinoid (olibanum) was investigated by GC-MS. In addition to known compounds, a new verticillane-type diterpene was isolated and identified by NMR investigations as verticilla-4(20),7,11-triene. Copyright © 2001 John Wiley & Sons, Ltd.	Boswellia carterii; Burseraceae; Diterpene; Frankincense; GC-MS; Olibanum; verticilla-4(20),7,11-triene	Gas chromatography; Mass spectrometry; Nuclear magnetic resonance; diterpene; essential oil; resin; unclassified drug; verticilla 4(20),7,11 triene; article; boswellia carterii; chemical structure; controlled study; gas chromatography; isolation procedure; mass spectrometry; nonhuman; nuclear magnetic resonance; tree; Verticillane; Essential oils							Martinetz D., Lohs K., Janzen J., Weichrauch und Myrrhe, (1989); Safayhi H., Ammon H.P.T., Pharm. Ztg., 39, (1997); Schweizer S., Von Brocke A.F.W., Boden S.E., Bayer E., Ammon H.P.T., Safayhi H., J. Nat. Prod., 63, (2000); Schmidt E.N., Kashtanova N.K., Pantegova V.A., Khim. Prirod. Soedineii, 6, (1970); Patil V.D., Nayak U.R., Dev S. Tetrahedron, 29, (1973); Abdel Wahab S.M., Aboutabl E.A., E-Z…	W.A. König; Inst. für Organische Chemie, Universität Hamburg, D-20146 Hamburg, Martin-Luther-King-Platz 6, Germany; email: wkoenig@chemie.uni-hamburg.de								08825734		FFJOE		English	Flavour Fragrance J.	Article	Final		Scopus	2-s2.0-0034834085
Culioli G.; Mathe C.; Archier P.; Vieillescazes C.	Culioli, Gérald (6602358838); Mathe, Carole (7005254616); Archier, Paul (6602376748); Vieillescazes, Cathy (6603165821)	6602358838; 7005254616; 6602376748; 6603165821	A lupane triterpene from frankincense (Boswellia sp., Burseraceae)	2003	Phytochemistry	62	4		537	541	4	81	10.1016/S0031-9422(02)00538-1	https://www.scopus.com/inward/record.uri?eid=2-s2.0-0037321576&doi=10.1016%2fS0031-9422%2802%2900538-1&partnerID=40&md5=e2e48a7afacc48818d773325eb54c778	Laboratoire de Chimie Bio-Organique, Faculté des Sciences, Univ. d'Avignon/des Pays de Vaucluse, F-84000 Avignon, 33, Rue Louis Pasteur, France	Culioli G., Laboratoire de Chimie Bio-Organique, Faculté des Sciences, Univ. d'Avignon/des Pays de Vaucluse, F-84000 Avignon, 33, Rue Louis Pasteur, France; Mathe C., Laboratoire de Chimie Bio-Organique, Faculté des Sciences, Univ. d'Avignon/des Pays de Vaucluse, F-84000 Avignon, 33, Rue Louis Pasteur, France; Archier P., Laboratoire de Chimie Bio-Organique, Faculté des Sciences, Univ. d'Avignon/…	A new lupane-type triterpene, 3α-hydroxy-lup-20(29)-en-24-oic acid, was isolated from the methanolic extract of "Erytrean-type" resin of commercial frankincense together with the known 3α-hydroxy-olean-12-en-24-oic acid (α-boswellic acid) and 3α-hydroxy-urs-12-en-24-oic acid (β-boswellic acid). Their structures were characterized on the basis of chemical and spectral evidence including two dimens…	3α-Hydroxy-lup-20(29)-en-24-oic acid; Boswellia sp.; Boswellic acids; Burseraceae; Frankincense; Lupane; Oleanane and ursane triterpenes; Olibanum	Acetylation; Boswellia; Chromatography, Gel; Chromatography, High Pressure Liquid; Magnetic Resonance Spectroscopy; Methylation; Molecular Structure; Resins, Plant; Stereoisomerism; Triterpenes; Boswellia; Boswellia sacra; Burseraceae; 3 hydroxylup 20(29) en 24 oic acid; 3-hydroxylup-20(29)-en-24-oic acid; boswellic acid; plant resin; triterpene; triterpene derivative; acetylation; article; Boswe…		boswellic acid, 631-69-6; 3-hydroxylup-20(29)-en-24-oic acid, ; boswellic acid, 631-69-6; Resins, Plant, ; Triterpenes,					Archier P., Vieillescazes C., Characterization of various geographical origin incense based on chemical criteria, Analusis, 28, pp. 233-237, (2000); Basar S., Koch A., Konig W.A., A verticillane-type diterpene from Boswellia carterii essential oil, Flavour Fragr. J., 16, pp. 315-318, (2001); Beton J.L., Halsall T.G., Jones E.R.H., The chemistry of triterpenes and related compounds. Part XXVIII. β…	C. Vieillescazes; Laboratoire de Chimie Bio-Organique, Faculté des Sciences, Univ. d'Avignon/des Pays de Vaucluse, F-84000 Avignon, 33, Rue Louis Pasteur, France; email: cathy.vieillescazes@univ-avignon.fr								00319422		PYTCA	12560022	English	Phytochemistry	Article	Final		Scopus	2-s2.0-0037321576
Dekebo A.; Dagne E.; Sterner O.	Dekebo, Aman (6507182845); Dagne, Ermias (7004241880); Sterner, Olov (7103411340)	6507182845; 7004241880; 7103411340	Furanosesquiterpenes from Commiphora sphaerocarpa and related adulterants of true myrrh	2002	Fitoterapia	73	1		48	55	7	93	10.1016/S0367-326X(01)00367-7	https://www.scopus.com/inward/record.uri?eid=2-s2.0-0036187191&doi=10.1016%2fS0367-326X%2801%2900367-7&partnerID=40&md5=3c19fa9a1e668313fe98c734007a2d41	Department of Chemistry, Addis Ababa University, Addis Ababa, P.O. Box 30270, Ethiopia; Division of Organic Chemistry 2, Lund Institute of Technology, Box 124, S-221 00, Lund, Sweden	Dekebo A., Department of Chemistry, Addis Ababa University, Addis Ababa, P.O. Box 30270, Ethiopia; Dagne E., Department of Chemistry, Addis Ababa University, Addis Ababa, P.O. Box 30270, Ethiopia; Sterner O., Division of Organic Chemistry 2, Lund Institute of Technology, Box 124, S-221 00, Lund, Sweden	A new furanosesquiterpene, (1E)-8,12-epoxygermacra-1,7,10,11-tetraen-6-one (3), was isolated from the resin of Commiphora sphaerocarpa together with the known compounds curzerenone (1), furanodienone (2), (1E)-3-methoxy-8,12-epoxygermacra-1,7,10,11-tetraen-6-one (4), (1(10)E,2R*,4R*)-2-methoxy-8,12-epoxygermacra- 1(10),7,11-trien-6-one (5), and dihydropyrocurzerenone (6). Hydrodistillates of the …	(1E)-8,12-epoxygermacra-1,7,10,11-tetraen-6-one; Commiphora holtziana; Commiphora kataf; Commiphora myrrha; Commiphora sphaerocarpa; Essential oil; Myrrh; Sesquiterpenoids	Commiphora; Gas Chromatography-Mass Spectrometry; Humans; Magnetic Resonance Spectroscopy; Resins, Plant; Sesquiterpenes; Terpenes; Commiphora; 2 methoxy 8,12 epoxygermacra 1(10),7,11 trien 6 one; 3 methoxy 8,12 epoxygermacra 1,7,10,11 tetraen 6 one; 8,12 epoxygermacra 1,7,10,11 tetraen 6 one; curzerenone; dihydropyrocurzerenone; furanodienone; resin; sesquiterpene derivative; unclassified drug; …		myrrh oil, 8016-37-3; Resins, Plant, ; Sesquiterpenes, ; Terpenes,			DAAD-NAPRECA	Ms Pat Curry, SALTLICK, Isiolo, Kenya and Dr Kaj Vollesen (Kew Botanic Gardens, UK) are thanked for identification of plant materials. We also acknowledge for the plant materials the Kenya Forest Research Institute (KEFRI) and the Natural Gum Processing and Marketing Enterprise of Ethiopia. A.D. is grateful to Gondar College of Medical Sciences and DAAD-NAPRECA for a fellowship.	Vollesen K., Burseraceae. Flora of Ethiopia, 3, pp. 442-478, (1989); Tucker A.O., Econ Bot, 40, (1986); Brieskorn C.H., Noble P., Tetrahedron Lett, 21, (1980); Brieskorn C.H., Noble P., Planta Med, 44, (1982); Brieskorn C.H., Noble P., Phytochemistry, 22, (1983); Brieskorn C.H., Noble P., Phytochemistry, 22, (1983); Maradufu A., Phytochemistry, 21, (1982); Cavanagh I.S., Cole M.D., Gibbons S., Gr…	E. Dagne; Department of Chemistry, Addis Ababa University, Addis Ababa, P.O. Box 30270, Ethiopia; email: eda@telecom.net.et								0367326X		FTRPA	11864764	English	Fitoterapia	Article	Final		Scopus	2-s2.0-0036187191
Frank A.; Unger M.	Frank, Andreas (57218945452); Unger, Matthias (56217224400)	57218945452; 56217224400	Analysis of frankincense from various Boswellia species with inhibitory activity on human drug metabolising cytochrome P450 enzymes using liquid chromatography mass spectrometry after automated on-line extraction	2006	Journal of Chromatography A	1112	1-2		255	262	7	84	10.1016/j.chroma.2005.11.116	https://www.scopus.com/inward/record.uri?eid=2-s2.0-33645816100&doi=10.1016%2fj.chroma.2005.11.116&partnerID=40&md5=b092068f9ec5d96b709adb913d731460	Institute of Pharmacy and Food Chemistry, Julius Maximilians-University Würzburg, 97074 Würzburg, Germany	Frank A., Institute of Pharmacy and Food Chemistry, Julius Maximilians-University Würzburg, 97074 Würzburg, Germany; Unger M., Institute of Pharmacy and Food Chemistry, Julius Maximilians-University Würzburg, 97074 Würzburg, Germany	In our search for herbal remedies with inhibitory activity on cytochrome P450 (CYP) enzymes, we identified extracts of the gum-resin of Boswellia carteri, Boswellia frereana, Boswellia sacra and Boswellia serrata as equally potent, non-selective inhibitors of the major drug metabolising CYP enzymes 1A2/2C8/2C9/2C19/2D6 and 3A4. LC/LC/ESI-MS fingerprint analyses of the boswellic acids 11-keto-β-bo…	Boswellia serrata; Cytochrome P450 enzymes; Frankincense; LC-MS; Olibanum	Automation; Boswellia; Chromatography, High Pressure Liquid; Cytochrome P-450 Enzyme System; Humans; Mass Spectrometry; Online Systems; Triterpenes; Boswellia; Boswellia frereana; Boswellia sacra; Boswellia serrata; Derivatives; Drug products; Enzymes; Liquid chromatography; Mass spectrometers; Mass spectrometry; Pattern recognition; Resins; 11 keto beta boswellic acid; acetyl 11 oxo beta boswell…		boswellic acid, 631-69-6; cytochrome P450 3A4, 329736-03-0; cytochrome P450, 9035-51-2; boswellic acid, 631-69-6; Cytochrome P-450 Enzyme System, 9035-51-2; Triterpenes,			Deutsche Forschungsgemeinschaft, DFG, (UN136/1-1)	The financial support by the Deutsche Forschungsgemeinschaft (UN136/1-1) is greatly appreciated.	Culioli G., Mathe C., Archier P., Vieillescazes C., Phytochemistry, 62, (2003); Singh G.B., Atal C.K., Agents Actions, 18, (1986); Gupta I., Gupta V., Parihar A., Gupta S., Ludtke R., Safayhi H., Ammon H.P., Eur. J. Med. Res., 3, (1998); Basch E., Boon H., Davies-Heerema T., Foppo I., Hashmi S., Hasskarl J., Sollars D., Ulbricht C., J. Herb. Pharmacother., 4, (2004); Hamm S., Bleton J., Connan J.…	M. Unger; Institute of Pharmacy and Food Chemistry, Julius Maximilians-University Würzburg, 97074 Würzburg, Germany; email: m.unger@pzlc.uni-wuerzburg.de								00219673		JCRAE	16364338	English	J. Chromatogr. A	Article	Final		Scopus	2-s2.0-33645816100
Heinz Brieskorn C.; Noble P.	Heinz Brieskorn, Carl (24514057000); Noble, Pia (24515146800)	24514057000; 24515146800	Furanosesquiterpenes from the essential oil of myrrh	1983	Phytochemistry	22	5		1207	1211	4	56	10.1016/0031-9422(83)80223-4	https://www.scopus.com/inward/record.uri?eid=2-s2.0-0001481250&doi=10.1016%2f0031-9422%2883%2980223-4&partnerID=40&md5=5b409219bdb32338a45cf740601a5d74	Institut für Pharmazie und Lebensmittelchemie, Universität Würzburg, D 8700 Würzburg, Germany	Heinz Brieskorn C., Institut für Pharmazie und Lebensmittelchemie, Universität Würzburg, D 8700 Würzburg, Germany; Noble P., Institut für Pharmazie und Lebensmittelchemie, Universität Würzburg, D 8700 Würzburg, Germany	An examination of the essential oil of myrrh from Commiphora molmol has permitted the identification of 1(10)Z,4Z-furanodiene-6-one, 2-meth. © 1983.	1(10)E,4E-furanodiene-6-one; 1(10)Z,4Z-fura; Burseraceae; Commiphora molmol; essential oil; furanogermacranes; furanoguaiane; myrrh								Noble, Ph.D. thesis, (1980); Brieskorn, Noble, Tetrahedron Letters, (1980); Brieskorn, Noble, Planta Med., 44, (1982); Breitmeier, Voelter, <sup>13</sup>C NMR Spectroscopy, Monographs in Modern Chemistry, 5, (1974); Breitmeier, Voelter, <sup>13</sup>C NMR Spectroscopy, Monographs in Modern Chemistry, 5, (1974); Breitmeier, Bauer, CNMR Spectroscopy, (1977); Levy, Nelson, Carbon-13 Nuclear Magnetic…									00319422		PYTCA		English	Phytochemistry	Article	Final		Scopus	2-s2.0-0001481250
Li X.-J.; Yang Y.-J.; Li Y.-S.; Zhang W.K.; Tang H.-B.	Li, Xiao-Jun (56086645600); Yang, Yan-Jing (57192548315); Li, Yu-Sang (23009571300); Zhang, Wei Kevin (56375316100); Tang, He-Bin (8573991100)	56086645600; 57192548315; 23009571300; 56375316100; 8573991100	α-Pinene, linalool, and 1-octanol contribute to the topical anti-inflammatory and analgesic activities of frankincense by inhibiting COX-2	2016	Journal of Ethnopharmacology	179			22	26	4	92	10.1016/j.jep.2015.12.039	https://www.scopus.com/inward/record.uri?eid=2-s2.0-84951763357&doi=10.1016%2fj.jep.2015.12.039&partnerID=40&md5=8f2985405aa87ef1196aac1512abfce0	Department of Pharmacology, College of Pharmacy, South-Central University for Nationalities, No.182 Minyuan Road, Wuhan, 430074, China	Li X.-J., Department of Pharmacology, College of Pharmacy, South-Central University for Nationalities, No.182 Minyuan Road, Wuhan, 430074, China; Yang Y.-J., Department of Pharmacology, College of Pharmacy, South-Central University for Nationalities, No.182 Minyuan Road, Wuhan, 430074, China; Li Y.-S., Department of Pharmacology, College of Pharmacy, South-Central University for Nationalities, No…	Ethnopharmacological relevance Frankincense oil and water extracts (FOE, FWE) have long been used for external treatment of inflammation and pain. The present study was conducted to identify the active ingredients responsible for the anti-inflammatory and analgesic effects and to determine the underlying mechanisms. Materials and methods The compositions of FOE and FWE were identified and compare…	Analgesic; Anti-inflammatory; Cyclooxygenase-2; Frankincense; Oil extract	1-Octanol; Administration, Topical; Analgesics; Animals; Anti-Inflammatory Agents, Non-Steroidal; Boswellia; Cyclooxygenase 2 Inhibitors; Edema; Foot; Frankincense; Gas Chromatography-Mass Spectrometry; Male; Mice; Monoterpenes; Skin; antiinflammatory agent; cyclooxygenase 2; formaldehyde; frankincense; frankincense oil extract; frankincense water extract; linalool; octanol; pinene; unclassified …		formaldehyde, 50-00-0; linalool, 78-70-6; octanol, 111-87-5, 29063-28-3; pinene, 80-56-8; 1-Octanol, ; alpha-pinene, ; Analgesics, ; Anti-Inflammatory Agents, Non-Steroidal, ; Cyclooxygenase 2 Inhibitors, ; Frankincense, ; linalool, ; Monoterpenes,			National Natural Science Foundation of China, NSFC, (2013CFB451, 81373842, 81573887)	Funding for this work was provided by the National Natural Science Foundation of China ( 81573887 , 81373842 ) and the Natural Science Foundation of China Hubei ( 2013CFB451 ).	Batista P.A., Werner M.F., Oliveira E.C., Burgos L., Pereira P., Brum L.F., Story G.M., Santos A.R., The antinociceptive effect of (-)-linalool in models of chronic inflammatory and neuropathic hypersensitivity in mice, J. Pain: Off. J. Am. Pain Soc., 11, pp. 1222-1229, (2010); Hosseinzadeh H., Younesi H.M., Antinociceptive and anti-inflammatory effects of Crocus sativus L. stigma and petal extra…	H.-B. Tang; Department of Pharmacology, College of Pharmacy, South-Central University for Nationalities, Wuhan, No.182 Minyuan Road, 430074, China; email: hbtang2006@mail.scuec.edu.cn		Elsevier Ireland Ltd						03788741		JOETD	26721216	English	J. Ethnopharmacol.	Article	Final		Scopus	2-s2.0-84951763357
Al-Rowais N.A.	Al-Rowais, Norah A. (6506128634)	6506128634	Herbal medicine in the treatment of diabetes mellitus	2002	Saudi Medical Journal	23	11		1327	1331	4	131		https://www.scopus.com/inward/record.uri?eid=2-s2.0-0036872258&partnerID=40&md5=f203363a500379521d42b38762cbae5d	Department of Family/Community Med., College of Medicine, King Saud University, Riyadh 11461, PO Box 2925, Saudi Arabia	Al-Rowais N.A., Department of Family/Community Med., College of Medicine, King Saud University, Riyadh 11461, PO Box 2925, Saudi Arabia	Objectives: The use of herbs is common among diabetics. The aim of this study is to determine the prevalence of the use of herbs among diabetics and which herbs are used. Additionally, to investigate the effect of some demographic characteristics on the use of such herbs. Methods: A cross sectional study was conducted on diabetic patients attending the outpatient clinics in 4 major hospitals in R…		Adult; Aged; Cross-Sectional Studies; Diabetes Mellitus; Female; Humans; Male; Middle Aged; Phytotherapy; Aloe vera extract; artemisia extract; Azadirachta indica extract; black seed extract; colocynth; coriander extract; cumen extract; fenugreek extract; garlic extract; Hammada extract; helteet extract; herbaceous agent; loranthus extract; lupine extract; Moringa oleifera extract; Mormordica ext…		onion extract, 8054-39-5					Hunt L.M., Arar N.H., Akana L.L., Herbs, prayer, and insulin: Use of medical and alternative treatments by a group of Mexican-American diabetic patients, J. Fam. Pract., 49, pp. 216-223, (2000); Cleary P.D., Chiropractic use: A test of several hypothesis, Am. J. Public Health, 72, pp. 727-730, (1982); McGuire M.B., Ritual healing in suburban America, pp. 94-99, (1988); Cook C., Baisden D., Ancill…	N.A. Al-Rowais; Department of Family/Community Med., College of Medicine, King Saud University, Riyadh 11461, PO Box 2925, Saudi Arabia; email: nrowais@ksu.edu.sa								03795284		SAMJD	12506289	English	Saudi Med. J.	Article	Final		Scopus	2-s2.0-0036872258
Shi F.; Zhao J.-H.; Liu Y.; Wang Z.; Zhang Y.-T.; Feng N.-P.	Shi, Feng (57202826998); Zhao, Ji-Hui (24333822000); Liu, Ying (55924898300); Wang, Zhi (55368233400); Zhang, Yong-Tai (36877229300); Feng, Nian-Ping (7006553427)	57202826998; 24333822000; 55924898300; 55368233400; 36877229300; 7006553427	Preparation and characterization of solid lipid nanoparticles loaded with frankincense and myrrh oil	2012	International Journal of Nanomedicine	7			2033	2043	10	114	10.2147/IJN.S30085	https://www.scopus.com/inward/record.uri?eid=2-s2.0-84866769559&doi=10.2147%2fIJN.S30085&partnerID=40&md5=a937386a9894d47385a352a69c0da906	School of Pharmacy, Shanghai University of Traditional Chinese Medicine, Department of Pharmaceutics, Shanghai, China	Shi F., School of Pharmacy, Shanghai University of Traditional Chinese Medicine, Department of Pharmaceutics, Shanghai, China; Zhao J.-H., School of Pharmacy, Shanghai University of Traditional Chinese Medicine, Department of Pharmaceutics, Shanghai, China; Liu Y., School of Pharmacy, Shanghai University of Traditional Chinese Medicine, Department of Pharmaceutics, Shanghai, China; Wang Z., Schoo…	The aim of the present study was to prepare solid lipid nanoparticles (SLNs) for the oral delivery of frankincense and myrrh essential oils (FMO). Aqueous dispersions of SLNs were successfully prepared by a high-pressure homogenization method using Compritol 888 ATO as the solid lipid and soybean lecithin and Tween 80 as the surfactants. The properties of the SLNs such as particle size, zeta pote…	Antitumor activity; Evaporation release; Frankincense oil; Myrrh oil; Solid lipid nanoparticles; Traditional Chinese medicine	Administration, Oral; Animals; Antineoplastic Agents, Phytogenic; Boswellia; Chemistry, Pharmaceutical; Drug Carriers; Drugs, Chinese Herbal; Hydrophobic and Hydrophilic Interactions; Lipids; Male; Mice; Nanomedicine; Nanoparticles; Neoplasms, Experimental; Oils, Volatile; Particle Size; Plant Oils; Terpenes; Thermodynamics; Boswellia sacra; Commiphora; Glycine max; Mus; antineoplastic agent; flu…		fluorouracil, 51-21-8; lipid, 66455-18-3; Antineoplastic Agents, Phytogenic, ; Drug Carriers, ; Drugs, Chinese Herbal, ; Lipids, ; Oils, Volatile, ; Plant Oils, ; Terpenes, ; myrrh oil, 8016-37-3					Frank A., Unger M., Analysis of frankincense from various Boswellia species with inhibitory activity on human drug metabolising cytochrome P450 enzymes using liquid chromatography mass spectrometry after automated on-line extraction, J Chromatogr A., 1112, 1-2, pp. 255-262, (2006); Massoud A., El-Sisi S., Salama O., Massoud A., Preliminary study of therapeutic efficacy of a new fasciolocidal drug…	N.-P. Feng; School of Pharmacy, Shanghai University of Traditional Chinese Medicine, Department of Pharmaceutics, Pudong New District, Shanghai 201203, 1200 Cailun Road, Zhangjiang Hi-Tech Park, China; email: npfeng@hotmail.com								11782013			22619540	English	Int. J. Nanomed.	Article	Final	All Open Access; Gold Open Access; Green Open Access	Scopus	2-s2.0-84866769559
Ernst E.	Ernst, E. (36040636300)	36040636300	Christmas 2008: Seasonal Fayre: frankincense: systematic review	2008	BMJ	337	7684					87	10.1136/bmj.a2813	https://www.scopus.com/inward/record.uri?eid=2-s2.0-61449181525&doi=10.1136%2fbmj.a2813&partnerID=40&md5=ccbe0f10d328b73b9ae702d2aeb3d692	Complementary Medicine, Peninsula Medical School, Universities of Exeter and Plymouth, Exeter EX2 4NT, United Kingdom	Ernst E., Complementary Medicine, Peninsula Medical School, Universities of Exeter and Plymouth, Exeter EX2 4NT, United Kingdom	Objective To assess evidence from randomised clinical trials about the effectiveness of extracts of Boswellia serrata (frankincense). Design Systematic review. Data sources Electronic searches on Medline, Embase, Cinahl, Amed, and Cochrane Library. Hand searches of conference proceedings, bibliographies, and departmental files. Review methods All randomised clinical trials of Bserrata extract as …		Boswellia; Humans; Phytotherapy; Plant Extracts; Randomized Controlled Trials as Topic; Boswellia serrata extract; mesalazine; placebo; valdecoxib; plant extract; abdominal pain; anorexia; arthralgia; article; asthma; bibliographic database; CINAHL; clinical trial; Cochrane Library; colitis; Crohn disease; data extraction; diarrhea; dizziness; drug efficacy; drug quality; drug safety; drug synthe…		mesalazine, 89-57-6; valdecoxib, 181695-72-7; Plant Extracts,					Hughes K., The Incense bible, (2007); Chopra A., Lavin P., Patwardhan B., Chiltre D., A 32-week randomized, placebo-controlled clinical evaluation of RA-11, an ayurvedic drug, on osteoarthritis of the knees, J Clin Rheumatol, 10, pp. 236-245, (2004); Kulkarni R.R., Patki P.S., Jog V.P., Gandage S.G., Patwardhan B., Treatment of osteoarthritis with a herbomineral formulation: A double-blind; place…	E. Ernst; Complementary Medicine, Peninsula Medical School, Universities of Exeter and Plymouth, Exeter EX2 4NT, United Kingdom; email: edzard.ernst@pms.ac.uk										BMJOA	19091760	English	BMJ	Article	Final	All Open Access; Green Open Access; Hybrid Gold Open Access	Scopus	2-s2.0-61449181525
Groenendijk P.; Eshete A.; Sterck F.J.; Zuidema P.A.; Bongers F.	Groenendijk, Peter (57208936945); Eshete, Abeje (8397222500); Sterck, Frank J. (6602857825); Zuidema, Pieter A. (9039487900); Bongers, Frans (7003843226)	57208936945; 8397222500; 6602857825; 9039487900; 7003843226	Limitations to sustainable frankincense production: Blocked regeneration, high adult mortality and declining populations	2012	Journal of Applied Ecology	49	1		164	173	9	55	10.1111/j.1365-2664.2011.02078.x	https://www.scopus.com/inward/record.uri?eid=2-s2.0-84855982093&doi=10.1111%2fj.1365-2664.2011.02078.x&partnerID=40&md5=7646822498c4f40e15c6cef4b4c5966d	Forest Ecology and Forest Management Group, Centre for Ecosystem Studies, Wageningen University, 6700 AA Wageningen, PO Box 47, Netherlands; Ecology and Biodiversity Group, Institute for Environmental Biology, Utrecht University, 3508 TB Utrecht, PO Box 80084, Netherlands; Forestry Research Center, Ethiopian Institute of Agricultural Research, PO Box 30708 Addis Ababa, Ethiopia	Groenendijk P., Forest Ecology and Forest Management Group, Centre for Ecosystem Studies, Wageningen University, 6700 AA Wageningen, PO Box 47, Netherlands, Ecology and Biodiversity Group, Institute for Environmental Biology, Utrecht University, 3508 TB Utrecht, PO Box 80084, Netherlands; Eshete A., Forest Ecology and Forest Management Group, Centre for Ecosystem Studies, Wageningen University, 6…	Resins are highly valued non-timber forest products (NTFP). One of the most widely traded resins is frankincense, tapped from several Boswellia tree species (Burseraceae). Exploited Boswellia populations often show poor regeneration, but the demographic consequences of these bottlenecks are unknown. Here we report on the first large-scale demographic study of frankincense-producing trees. We stud…	Boswellia papyrifera; Ethiopia; Frankincense; Matrix model; Non-timber forest products; Regeneration bottleneck; Resin; Restoration; Sustainable use; Tapping	Ethiopia; Boswellia; Boswellia papyrifera; Boswellia sacra; Burseraceae; Coleoptera; adult; altitude; beetle; biological production; demography; diameter; essential oil; exploitation; fecundity; growth rate; mortality; nontimber forest product; numerical model; population decline; population growth; population modeling; recruitment (population dynamics); reforestation; regeneration; resin; restor…					Seventh Framework Programme, FP7, (242955)		Abiyu A., Bongers F., Eshete A., Gebrehiwot K., Kindu M., Lemenih M., Moges Y., Ogbazghi W., Sterck F.J., Incense woodlands in Ethiopia and Eritrea: regeneration problems and restoration possibilities, Degraded Forests in Eastern Africa: Management and Restoration (The Earthscan Forest Library), pp. 123-132, (2010); Caswell H., Matrix population models, Construction, Analysis and Interpretation, …	P.A. Zuidema; Forest Ecology and Forest Management Group, Centre for Ecosystem Studies, Wageningen University, 6700 AA Wageningen, PO Box 47, Netherlands; email: pieter.zuidema@wur.nl								13652664		JAPEA		English	J. Appl. Ecol.	Article	Final	All Open Access; Bronze Open Access	Scopus	2-s2.0-84855982093
Haroyan A.; Mukuchyan V.; Mkrtchyan N.; Minasyan N.; Gasparyan S.; Sargsyan A.; Narimanyan M.; Hovhannisyan A.	Haroyan, Armine (57200229606); Mukuchyan, Vahan (57200223042); Mkrtchyan, Nana (57200231514); Minasyan, Naira (57200227820); Gasparyan, Srbuhi (57200232166); Sargsyan, Aida (57069808200); Narimanyan, Mikael (56951077800); Hovhannisyan, Areg (14064670900)	57200229606; 57200223042; 57200231514; 57200227820; 57200232166; 57069808200; 56951077800; 14064670900	Efficacy and safety of curcumin and its combination with boswellic acid in osteoarthritis: A comparative, randomized, double-blind, placebo-controlled study	2018	BMC Complementary and Alternative Medicine	18	1	7				121	10.1186/s12906-017-2062-z	https://www.scopus.com/inward/record.uri?eid=2-s2.0-85040354947&doi=10.1186%2fs12906-017-2062-z&partnerID=40&md5=57d1e03c56eb0ca1462e01a429257fe7	Erebuni Medical Center, 14 Titogradian Street, Yerevan, 0087, Armenia; Yerevan State Medical University of Armenia, Koryun 2, Yerevan, 0025, Armenia; Anti-doping Service of Republican Centre of Sport Medicine, Acharyan Str., 2/6, Yerevan, Armenia	Haroyan A., Erebuni Medical Center, 14 Titogradian Street, Yerevan, 0087, Armenia, Yerevan State Medical University of Armenia, Koryun 2, Yerevan, 0025, Armenia; Mukuchyan V., Erebuni Medical Center, 14 Titogradian Street, Yerevan, 0087, Armenia; Mkrtchyan N., Erebuni Medical Center, 14 Titogradian Street, Yerevan, 0087, Armenia; Minasyan N., Erebuni Medical Center, 14 Titogradian Street, Yerevan…	Background: The aim of this clinical trial was to assess the efficacy and safety of curcuminoid complex extract from turmeric rhizome with turmeric volatile oil (CuraMed®) and its combination with boswellic acid extract from Indian frankincense root (Curamin®) vs placebo for the treatment of 40-to 70-year-old patients with osteoarthritis (OA). Methods: The effects of CuraMed® 500-mg capsules (333…		Aged; Curcumin; Double-Blind Method; Female; Humans; Male; Middle Aged; Osteoarthritis; Range of Motion, Articular; Triterpenes; boswellic acid; curamed; curamin; curcumin; placebo; boswellic acid; curcumin; triterpene; adult; aged; ankle edema; arthralgia; Article; controlled study; double blind procedure; drug capsule; drug efficacy; drug potentiation; drug safety; drug tolerability; dyspepsia;…		boswellic acid, 631-69-6; curcumin, 458-37-7; boswellic acid, ; Curcumin, ; Triterpenes,	curamed; curamin		EuroPharma USA; EuroPharma USA Inc., (2014-01); EuropharmaUSA Inc.	Funding text 1: The authors acknowledge the support of EuropharmaUSA Inc. for the supply of investigational agent and material support. The authors are grateful to Cheryl Mayers and Alexander Panossian for reviewing that manuscript and critical comments. The authors are grateful to all the participants of the study.; Funding text 2: This work was supported in part by the EuroPharma USA. Sponsor o…	Aggarwal B.B., Gupta S.C., Sung B., Curcumin: an orally bioavailable blocker of TNF and other pro-inflammatory biomarkers, Br J Pharmacol, 169, pp. 1672-1692, (2013); Nakagawa Y., Mukai S., Yamada S., Matsuoka M., Tarumi E., Hashimoto T., Tamura C., Imaizumi A., Nishihira J., Nakamura T., Short-term effects of highly-bioavailable curcumin for treating knee osteoarthritis: a randomized, double-bli…	A. Haroyan; Erebuni Medical Center, Yerevan, 14 Titogradian Street, 0087, Armenia; email: rheumo_arm@yahoo.com		BioMed Central Ltd.						14726882		BCAMC	29316908	English	BMC Complement. Altern. Med.	Article	Final	All Open Access; Gold Open Access; Green Open Access	Scopus	2-s2.0-85040354947
Zhu N.; Sheng S.; Sang S.; Rosen R.T.; Ho C.-T.	Zhu, Nanqun (7201449552); Sheng, Shuqun (7102347594); Sang, Shengmin (7006277967); Rosen, Robert T. (7202895150); Ho, Chi-Tang (56510763200)	7201449552; 7102347594; 7006277967; 7202895150; 56510763200	Isolation and characterization of several aromatic sesquiterpenes from Commiphora myrrha	2003	Flavour and Fragrance Journal	18	4		282	285	3	51	10.1002/ffj.1193	https://www.scopus.com/inward/record.uri?eid=2-s2.0-0042131518&doi=10.1002%2fffj.1193&partnerID=40&md5=0d9dc2968749470deba50faa27544bca	Department of Food Science, Rutgers University, New Brunswick, NJ 08901, United States; Department of Chemistry, Rutgers University, Piscataway, NJ 08854, United States	Zhu N., Department of Food Science, Rutgers University, New Brunswick, NJ 08901, United States; Sheng S., Department of Chemistry, Rutgers University, Piscataway, NJ 08854, United States; Sang S., Department of Food Science, Rutgers University, New Brunswick, NJ 08901, United States; Rosen R.T., Department of Food Science, Rutgers University, New Brunswick, NJ 08901, United States; Ho C.-T., Depa…	The purification and structure characterization of seven aromatic sesquiterpenes from scented Commiphora myrrha are reported. Their structures were determined on the basis of spectral data, especially of NMR evidence. Among them, compound 1 is a new furanosesquiterpene and compound 2 is identified as a new natural aroma found in Commiphora spp. All compounds except 4 were isolated, for the first …	APCI-MS; Burseraceae; Commiphora myrrha; Myrrh; NMR; Sesquiterpene	Burseraceae; Commiphora; Molecular structure; Nuclear magnetic resonance spectroscopy; Purification; aromatic compound; essential oil; sesquiterpene derivative; aroma; article; chemical structure; Commiphora; controlled study; data analysis; isolation procedure; nonhuman; nuclear magnetic resonance spectroscopy; odor; purification; structure analysis; Aroma; Aromatic compounds							A Dictionary of Traditional Chinese Materia Medica, pp. 1167-1169, (1977); Tucker A.O., Frankincense and myrrh, Econ. Bot., 40, pp. 425-433, (1986); Maradufu A., Furanosesquiterpenoids of Commiphora erythraea and C. myrrha, Phytochemistry, 21, pp. 677-680, (1982); Brieskorn C.H., Noble P., Drei neue furanogermacrene aus myrrhe, Tetrahedron Lett., 21, pp. 1511-1514, (1980); Brieskorn C.H., Noble P…	C.-T. Ho; Department of Food Science, Rutgers University, New Brunswick, NJ 08901-8520, 65 Dudley Road, United States; email: ho@aesop.rutgers.edu								08825734		FFJOE		English	Flavour Fragrance J.	Article	Final		Scopus	2-s2.0-0042131518
Dolara P.; Corte B.; Ghelardini C.; Pugliese A.M.; Cerbai E.; Menichetti S.; Lo Nostro A.	Dolara, Piero (7006040741); Corte, Barbara (46561059300); Ghelardini, Carla (7006826423); Pugliese, Anna Maria (7101634171); Cerbai, Elisabetta (7004032414); Menichetti, Stefane (7003979767); Lo Nostro, Antonella (6602247478)	7006040741; 46561059300; 7006826423; 7101634171; 7004032414; 7003979767; 6602247478	Local anaesthetic, antibacterial and antifungal properties of sesquiterpenes from myrrh	2000	Planta Medica	66	4		356	358	2	134	10.1055/s-2000-8532	https://www.scopus.com/inward/record.uri?eid=2-s2.0-0034044368&doi=10.1055%2fs-2000-8532&partnerID=40&md5=f677b9cd522f346331ec4a4058a30963	Department of Pharmacology, University of Florence, 50139 Firenze, Viale G. Pieraccini, 6, Italy; Department of Organic Chemistry, University of Florence, Italy; Department of Public Health, University of Florence, Italy	Dolara P., Department of Pharmacology, University of Florence, 50139 Firenze, Viale G. Pieraccini, 6, Italy; Corte B., Department of Pharmacology, University of Florence, 50139 Firenze, Viale G. Pieraccini, 6, Italy; Ghelardini C., Department of Pharmacology, University of Florence, 50139 Firenze, Viale G. Pieraccini, 6, Italy; Pugliese A.M., Department of Pharmacology, University of Florence, 50…	We extracted, purified and characterised 8 sesquiterpene fractions from Commyphora molmol. In particular, we focused our attention on a mixture of furanodiene-6-one and methoxyfuranoguaia-9-ene-8-one, which showed antibacterial and antifungal activity against standard pathogenic strains of Escherichia coli, Staphylococcus aureus, Pseudomonas aeruginosa and Candida albicans, with minimum inhibitor…		Anesthetics; Animals; Anti-Bacterial Agents; Antifungal Agents; Bacteria; Microbial Sensitivity Tests; Rats; Rats, Wistar; Sesquiterpenes; Terpenes; Candida albicans; Commiphora; Escherichia coli; Mammalia; Pseudomonas; Pseudomonas aeruginosa; Staphylococcus aureus; furanodiene 6 one; methoxyfuranoguaia 9 ene 8 one; plant extract; sesquiterpene derivative; unclassified drug; antibacterial activit…		Anesthetics, ; Anti-Bacterial Agents, ; Antifungal Agents, ; Sesquiterpenes, ; Terpenes, ; myrrh oil, 8016-37-3					Tucker A.O., Economic Botany, 40, pp. 425-433, (1986); Hilson R.M., J. R. Soc. Med., 81, pp. 541-543, (1988); Michie C.A., Cooper E., J. R. Soc. Med., 84, pp. 602-605, (1988); Lucius Junius Moderatus Columella. De Arte Agricola Einsudi, 6, pp. 434-491, (1977); Brown R.E., The Death of the Messiah, pp. 940-944, (1994); Dolara P., Luceri C., Ghelardini C., Menichetti S., Luceri F., Romanelli M., Na…	P. Dolara; Dipartimento di Farmacologia, Preclinica e Clinica, Universita Firenze, 50139 Firenze, Viale G. Pieraccini 6, Italy; email: dolara@ds.unifi.it								00320943		PLMEA	10865454	English	Planta Med.	Article	Final		Scopus	2-s2.0-0034044368
Modugno F.; Ribechini E.; Colombini M.P.	Modugno, Francesca (55008699900); Ribechini, Erika (6507436398); Colombini, Maria Perla (7006875533)	55008699900; 6507436398; 7006875533	Chemical study of triterpenoid resinous materials in archaeological findings by means of direct exposure electron ionisation mass spectrometry and gas chromatography/mass spectrometry	2006	Rapid Communications in Mass Spectrometry	20	11		1787	1800	13	102	10.1002/rcm.2507	https://www.scopus.com/inward/record.uri?eid=2-s2.0-33646911421&doi=10.1002%2frcm.2507&partnerID=40&md5=9fbc97d801dc12781660b3fe6c773d9c	Department of Chemistry and Industrial Chemistry, University of Pisa, 56126 Pisa, via Risorgimento 35, Italy	Modugno F., Department of Chemistry and Industrial Chemistry, University of Pisa, 56126 Pisa, via Risorgimento 35, Italy; Ribechini E., Department of Chemistry and Industrial Chemistry, University of Pisa, 56126 Pisa, via Risorgimento 35, Italy; Colombini M.P., Department of Chemistry and Industrial Chemistry, University of Pisa, 56126 Pisa, via Risorgimento 35, Italy	A systematic study of standard triterpenes (α-amyrine, oleanolic acid, betulin, lupeol, betulinic acid and lupenone) and of raw resinous materials (frankincense resin, mastic resin and birch bark pitch) was performed using direct exposure electron ionisation mass spectrometry (DE-MS) and gas chromatography/mass spectrometry (GC/MS). DE-MS provides a mass spectral fingerprint of organic materials …		Gas chromatography; Ionization; Mass spectrometry; Principal component analysis; Archaeological findings; Betulinic acid; Direct exposure electron ionization mass spectrometry; Gaschromatography-mass spectrometry; Mass spectrometry analysis; Oleanolic acids; Resinous materials; Systematic study; Triterpenes; Triterpenoids; Resins							Pollard A.M., Heron C., The Chemistry and Use of Resinous Substances in Archaeological Chemistry, (1996); Serpico M., White R., Ancient Egyptian Materials and Technology, (2000); Charters S., Evershed R.P., Goad L.J., Heron C., Blinkhorn P., Archaeometry, 35, (1993); Colombini M.P., Colombo C., Modugno F., Silvano F., Ribechini E., Toniolo L., Geoarchaeol. Bioarchaeol. Stud., 3, (2005); Buckley S…	M.P. Colombini; Department of Chemistry and Industrial Chemistry, University of Pisa, 56126 Pisa, via Risorgimento 35, Italy; email: perla@dcci.unipi.it		John Wiley and Sons Ltd						09514198		RCMSE	16676320	English	Rapid Commun. Mass Spectrom.	Article	Final		Scopus	2-s2.0-33646911421
Al-Awadi F.; Fatania H.; Shamte U.	Al-Awadi, F. (7003555247); Fatania, H. (6701913171); Shamte, U. (6505664751)	7003555247; 6701913171; 6505664751	The effect of a plants mixture extract on liver gluconeogenesis in streptozotocin induced diabetic rats	1991	Diabetes Research	18	4		163	168	5	85		https://www.scopus.com/inward/record.uri?eid=2-s2.0-0026269341&partnerID=40&md5=20da9a46f661b05932fcd17d05e022b5	Biochemistry Department, Faculty of Medicine, Kuwait University, 13110 Safat, PO Box 24923 Safat, Kuwait	Al-Awadi F., Biochemistry Department, Faculty of Medicine, Kuwait University, 13110 Safat, PO Box 24923 Safat, Kuwait; Fatania H., Biochemistry Department, Faculty of Medicine, Kuwait University, 13110 Safat, PO Box 24923 Safat, Kuwait; Shamte U., Biochemistry Department, Faculty of Medicine, Kuwait University, 13110 Safat, PO Box 24923 Safat, Kuwait	We have previously reported on plant mixture extract comprising of Nigella sativa, Myrrh, Gum Olibanum, Gum Asafoetida and Aloe to have a blood glucose lowering effect. The present study with streptozotocin diabetic rats is focussed on the mechanism of action, specifically on a) hepatic gluconeogenesis b) activity of key gluconeogenic enzymes, pyruvate carboxylase (PC) and phosphoenol-pyruvate ca…	Diabetes; Gluconeogenesis; Hepatocytes; Phosphoenolpyruvate carboxykinase; Plant-mixture extract; Pyruvate carboxylase	Animal; Blood Glucose; Cells, Cultured; Diabetes Mellitus, Experimental; Gluconeogenesis; Liver; Male; Phosphoenolpyruvate Carboxykinase (GTP); Plant Extracts; Pyruvate Carboxylase; Rats; Rats, Wistar; Reference Values; Support, Non-U.S. Gov't; Urea; biguanide derivative; emodin; glucose; liver enzyme; phenformin; phosphoenolpyruvate carboxykinase (gtp); plant extract; pyruvate carboxylase; anima…		emodin, 518-82-1, 57828-45-2; glucose, 50-99-7, 84778-64-3; phenformin, 114-86-3, 834-28-6; phosphoenolpyruvate carboxykinase (GTP), 9013-08-5; pyruvate carboxylase, 9014-19-1; Blood Glucose, ; Phosphoenolpyruvate Carboxykinase (GTP), EC 4.1.1.32; Plant Extracts, ; Pyruvate Carboxylase, EC 6.4.1.1; Urea, 57-13-6														02655985		DIREE	1842751	English	DIABETES RES.	Article	Final		Scopus	2-s2.0-0026269341
Langhorst J.; Varnhagen I.; Schneider S.B.; Albrecht U.; Rueffer A.; Stange R.; Michalsen A.; Dobos G.J.	Langhorst, J. (6602609331); Varnhagen, I. (55782193800); Schneider, S.B. (57199274117); Albrecht, U. (19833541700); Rueffer, A. (23135954300); Stange, R. (16242426100); Michalsen, A. (6701560387); Dobos, G.J. (55491154600)	6602609331; 55782193800; 57199274117; 19833541700; 23135954300; 16242426100; 6701560387; 55491154600	Randomised clinical trial: A herbal preparation of myrrh, chamomile and coffee charcoal compared with mesalazine in maintaining remission in ulcerative colitis - A double-blind, double-dummy study	2013	Alimentary Pharmacology and Therapeutics	38	5		490	500	10	65	10.1111/apt.12397	https://www.scopus.com/inward/record.uri?eid=2-s2.0-84882451294&doi=10.1111%2fapt.12397&partnerID=40&md5=fe8ac9b1272343be78cc5ff04c054ea8	Department for Integrative Gastroenterology, Kliniken Essen-Mitte, University of Duisburg-Essen, Essen, Germany; Department for Internal and Integrative Medicine, Kliniken Essen-Mitte, University of Duisburg-Essen, Essen, Germany; Biometric Institute, University of Hannover, Hannover, Germany; Mediconomics GmbH, Hannover, Germany; Enterosan, Labor L+S, Bad Bocklet - Grossenbrach, Germany; Immanue…	Langhorst J., Department for Integrative Gastroenterology, Kliniken Essen-Mitte, University of Duisburg-Essen, Essen, Germany, Department for Internal and Integrative Medicine, Kliniken Essen-Mitte, University of Duisburg-Essen, Essen, Germany; Varnhagen I., Department for Integrative Gastroenterology, Kliniken Essen-Mitte, University of Duisburg-Essen, Essen, Germany; Schneider S.B., Biometric I…	Background The herbal treatment with myrrh, dry extract of chamomile flowers and coffee charcoal has anti-inflammatory and antidiarrhoeal potential and might benefit patients with UC. Aminosalicylates are used as standard treatment for maintaining remission in ulcerative colitis (UC). Aim To compare the efficacy of the two treatments in maintaining remission in patients with ulcerative colitis. M…		chamomile; charcoal; herbaceous agent; mesalazine; abdominal pain; adult; allergic rhinitis; arthralgia; article; coffee; Commiphora; common cold; controlled study; diarrhea; double blind procedure; drug efficacy; drug response; drug safety; drug tolerability; feces analysis; female; flatulence; gastroenteritis; headache; human; insomnia; major clinical study; male; nausea; priority journal; rand…		charcoal, 16291-96-6; mesalazine, 89-57-6	salofalk, Falk, Germany	Falk, Germany			Dignass A., Lindsay J.O., Sturm A., Et al., Second European evidence-based consensus on the diagnosis and management of ulcerative colitis: Current management, J Crohns Colitis, 6, pp. 991-1030, (2012); Dignass A., Preiss J.C., Aust D.E., Et al., Update German guideline on diagnosis and treatment of ulcerative colitis, Z Gastroenterol, 49, pp. 1276-1341, (2011); Gisbert J.P., Gonzalez-Lama Y., Ma…	J. Langhorst; Integrative Gastroenterology, Internal and Integrative Medicine, Kliniken Essen-Mitte, University of Duisburg-Essen, D-45276 Essen, Am Deimelsberg 34a, Germany; email: jost.langhorst@gmx.de								13652036		APTHE		English	Aliment. Pharmacol. Ther.	Article	Final		Scopus	2-s2.0-84882451294
Büchele B.; Simmet T.	Büchele, Berthold (6603679417); Simmet, Thomas (7004311359)	6603679417; 7004311359	Analysis of 12 different pentacyclic triterpenic acids from frankincense in human plasma by high-performance liquid chromatography and photodiode array detection	2003	Journal of Chromatography B: Analytical Technologies in the Biomedical and Life Sciences	795	2		355	362	7	96	10.1016/S1570-0232(03)00555-5	https://www.scopus.com/inward/record.uri?eid=2-s2.0-0141649214&doi=10.1016%2fS1570-0232%2803%2900555-5&partnerID=40&md5=e99b5f2e826b0cc3af14cbe3ed80f6c8	Dept. Pharmacol. Nat. Prod./Clin. P., University of Ulm, D-89081 Ulm, Helmholtzstrasse 20, Germany	Büchele B., Dept. Pharmacol. Nat. Prod./Clin. P., University of Ulm, D-89081 Ulm, Helmholtzstrasse 20, Germany; Simmet T., Dept. Pharmacol. Nat. Prod./Clin. P., University of Ulm, D-89081 Ulm, Helmholtzstrasse 20, Germany	For the determination of pentacyclic triterpenes of the boswellic acid family in human plasma a novel sensitive method was developed combining serial extraction on diatomaceous earth and graphitized carbon black followed by reversed phase high-performance liquid chromatography (HPLC) and photodiode array detection. The overall average extraction yield of 12 different pentacyclic triterpenic acids…	Pentacyclic triterpenic acids	Boswellia sacra; Biological materials; Organic acids; Photodiodes; 11 keto beta boswellic acid; 9,11 dehydro alpha boswellic acid; 9,11 dehydro beta boswellic acid; acetyl 11 oxo beta boswellic acid; acetyl 9,11 dehydro alpha boswellic acid; acetyl 9,11 dehydro beta boswellic acid; acetyl beta boswellic acid; acetyl boswellic acid; acetyl lupeolic acid; alpha boswellic acid; beta boswellic acid; …		boswellic acid, 631-69-6					Sander O., Herborn G., Rau R., Z. Rheumatol., 57, (1998); Gupta I., Gupta V., Parihar A., Gupta S., Ludtke R., Safayhi H., Ammon H.P.T., Eur. J. Med. Res., 3, (1998); Janssen G., Bode U., Breu H., Dohrn B., Engelbrecht V., Gobel U., Klin. Pädiatr., 212, (2000); Streffer J.R., Bitzer M., Schabet M., Dichgans J., Weller M., Neurology, 56, (2001); Gerhardt H., Seifert F., Buvari P., Vogelsang H., Re…	T. Simmet; Dept. Pharmacol. Nat. Prod./Clin. P., University of Ulm, D-89081 Ulm, Helmholtzstrasse 20, Germany; email: thomas.simmet@medizin.uni-ulm.de		Elsevier						15700232		JCBAA	14522040	English	J. Chromatogr. B Anal. Technol. Biomed. Life Sci.	Article	Final		Scopus	2-s2.0-0141649214
Weeks A.; Daly D.C.; Simpson B.B.	Weeks, Andrea (7004333757); Daly, Douglas C. (7102740855); Simpson, Beryl B. (7102222079)	7004333757; 7102740855; 7102222079	The phylogenetic history and biogeography of the frankincense and myrrh family (Burseraceae) based on nuclear and chloroplast sequence data	2005	Molecular Phylogenetics and Evolution	35	1		85	101	16	148	10.1016/j.ympev.2004.12.021	https://www.scopus.com/inward/record.uri?eid=2-s2.0-14144255439&doi=10.1016%2fj.ympev.2004.12.021&partnerID=40&md5=95a3c8ec56b9e7df93120dca15678a33	University of Texas at Austin, Section of Integrative Biology, Plant Resources Center, Austin, TX 78712, United States; New York Bot. Gdn. Inst. Syst. Bot., Bronx, NY 10457, 200 St. and Southern Blvd., United States	Weeks A., University of Texas at Austin, Section of Integrative Biology, Plant Resources Center, Austin, TX 78712, United States; Daly D.C., New York Bot. Gdn. Inst. Syst. Bot., Bronx, NY 10457, 200 St. and Southern Blvd., United States; Simpson B.B., University of Texas at Austin, Section of Integrative Biology, Plant Resources Center, Austin, TX 78712, United States	Generalized hypotheses for the vicariant, Gondwanan origin of pantropically distributed eudicotyledon families must be refined to accommodate recently revised dates that indicate major continental rifting events predate the evolution of many tricolpate angiosperm clades. Here, we use molecular phylogenies of an eudicotyledon family previously hypothesized to have a Gondwanan origin, the Burserace…	Boreotropical land bridge; Burseraceae; Fossil dating; Gondwana; Laurasia	Boswellia sacra; Burseraceae; Commiphora; Magnoliophyta					The University of Texas Graduate School; The University of Texas Plant Biology; University of Texas Lozano Long Latin American Studies; National Science Foundation, NSF; American Society of Plant Taxonomists, ASPT; Sigma Xia	A.W. gratefully acknowledges the following sources of research and travel funds: Sigma Xi, American Society of Plant Taxonomists, The University of Texas Graduate School, The University of Texas Plant Biology Graduate Program, The University of Texas Lozano Long Latin American Studies Program and the National Science Foundation. The authors also wish to thank Charles Davis and an anonymous review…	An update of the Angiosperm Phylogeny Group classification for the orders and families of flowering plants: APG II, Bot. J. Lin. Soc., 141, pp. 399-436, (2003); Baldwin B.G., Markos S., Phylogenetic utility of the external transcribed spacer (ETS) of 18S-26S rDNA: Congruence of ETS and its trees of Calycadenia (Compositae), Mol. Phylogenet. Evol., 10, pp. 449-463, (1998); Bawa K., Chromosome numb…	A. Weeks; University of Texas at Austin, Section of Integrative Biology, Plant Resources Center, Austin, TX 78712, United States; email: andrea.weeks@us.army.mil		Academic Press Inc.						10557903		MPEVE	15737584	English	Mol. Phylogenet. Evol.	Article	Final		Scopus	2-s2.0-14144255439
Badria F.A.; Mikhaeil B.R.; Maatooq G.T.; Amer M.M.A.	Badria, Farid A. (7003748634); Mikhaeil, Botros R. (6506125219); Maatooq, Galal T. (6603972661); Amer, Mohamed M. A. (35557167500)	7003748634; 6506125219; 6603972661; 35557167500	Immunomodulatory triterpenoids from the oleogum resin of Boswellia carterii birdwood	2003	Zeitschrift fur Naturforschung - Section C Journal of Biosciences	58	7-8		505	516	11	93	10.1515/znc-2003-7-811	https://www.scopus.com/inward/record.uri?eid=2-s2.0-0042657826&doi=10.1515%2fznc-2003-7-811&partnerID=40&md5=34235abd6dfe4e6fe62fd67867c12f4f	Department of Pharmacognosy, Faculty of Pharmacy, Mansoura University, 35516 Mansoura, Egypt	Badria F.A., Department of Pharmacognosy, Faculty of Pharmacy, Mansoura University, 35516 Mansoura, Egypt; Mikhaeil B.R., Department of Pharmacognosy, Faculty of Pharmacy, Mansoura University, 35516 Mansoura, Egypt; Maatooq G.T., Department of Pharmacognosy, Faculty of Pharmacy, Mansoura University, 35516 Mansoura, Egypt; Amer M.M.A., Department of Pharmacognosy, Faculty of Pharmacy, Mansoura Uni…	The immunomodulatory bioassay-guided fractionation of the oleogum resin of frankincense (Boswellia carterii Bird wood) resulted in the isolation and identification of 9 compounds; palmitic acid and eight triterpenoids belonging to lupane, ursane, oleanane, and tirucallane skeleta were isolated form the resin. These triterpenoids are lupeol, β-boswellic acid, 11-keto-β-boswellic acid, acetyl β-bos…	Boswellia carterii; Immunomodulation; Triterpenoids	Aves; Boswellia; Boswellia carterii; Boswellia sacra							Altmann A., Fischer L., Schubert-Zsilavecz M., Steinhilber D., Werz O., Boswellic acids activate p42 MAPk and p38 MAPK and stimulate Ca <sup>2+</sup> mobilization, Biochem. Biophys. Res. Commun., 290, pp. 185-190, (2002); Ammon H.P.T., Singh T., Safayhi H., Inhibition of leukotriene B4 formation in rat peritoneal neutrophils by an ethanolic extract of the gum resin exudate of Boswellia serrata, P…	F.A. Badria; Department of Pharmacognosy, Faculty of Pharmacy, Mansoura University, 35516 Mansoura, Egypt; email: faridbadria@yahoo.com		Verlag der Zeitschrift fur Naturforschung						09395075		ZNCBD	12939036	English	Z. Naturforsch. Sect. C J. Biosci.	Article	Final		Scopus	2-s2.0-0042657826
Kimura I.; Yoshikawa M.; Kobayashi S.; Sugihara Y.; Suzuki M.; Oominami H.; Murakami T.; Matsuda H.; Doiphode V.V.	Kimura, Ikuko (7402952056); Yoshikawa, Masayuki (7402554305); Kobayashi, Shinjiro (7405375764); Sugihara, Yoshitaka (7006127364); Suzuki, Miho (56160813800); Oominami, Hideo (6507937052); Murakami, Toshiyuki (35494265900); Matsuda, Hisashi (35475236100); Doiphode, Vijay V (6507756436)	7402952056; 7402554305; 7405375764; 7006127364; 56160813800; 6507937052; 35494265900; 35475236100; 6507756436	New triterpenes, Myrrhanol A and Myrrhanone A, from guggul-gum resins, and their potent anti-inflammatory effect on adjuvant-induced air-pouch granuloma of mice	2001	Bioorganic and Medicinal Chemistry Letters	11	8		985	989	4	79	10.1016/S0960-894X(01)00111-1	https://www.scopus.com/inward/record.uri?eid=2-s2.0-0035938365&doi=10.1016%2fS0960-894X%2801%2900111-1&partnerID=40&md5=ab88d92ece82c17619fbe894c9d0d074	Department of Clinical Pharmacology, Graduate School of Pharmaceutical Sciences, Toyama Medical and Pharmaceutical University, Toyama 930-0194, 2630 Sugitani, Japan; Kyoto Pharmaceutical University, Yamashina-ku Kyoto 607-8412, 1 Shichono-cho, Japan; Department of Pharmacology, Faculty of Pharmaceutical Sciences, Hokuriku University, Kanazawa 920-1181, 3-Ho Kanagawa-machi, Japan; Ayurvedic Facult…	Kimura I., Department of Clinical Pharmacology, Graduate School of Pharmaceutical Sciences, Toyama Medical and Pharmaceutical University, Toyama 930-0194, 2630 Sugitani, Japan; Yoshikawa M., Kyoto Pharmaceutical University, Yamashina-ku Kyoto 607-8412, 1 Shichono-cho, Japan; Kobayashi S., Department of Pharmacology, Faculty of Pharmaceutical Sciences, Hokuriku University, Kanazawa 920-1181, 3-Ho …	Myrrhanol A, a new triterpene isolated from guggul (Balsamodendron or Commiphora mukul Hook.)-gum resin, displays a potent anti-inflammatory effect on exudative pouch fluid, angiogenesis, and granuloma weights in adjuvant-induced air-pouch granuloma of mice. Its effects were more marked than those of hydrocortisone and the 50% aqueous methanolic extract of the crude drug. Myrrhanol A is a plausib…		Animals; Anti-Inflammatory Agents; Carmine; Cell Movement; Commiphora; Dose-Response Relationship, Drug; Exudates and Transudates; Freund's Adjuvant; Granuloma; Male; Mice; Neovascularization, Pathologic; Plant Extracts; Plant Gums; Terpenes; Triterpenes; Commiphora; Commiphora mukul; antiinflammatory agent; guggul; hydrocortisone; methanol; myrrhanol a; myrrhanone a; resin; triterpene derivative…		Anti-Inflammatory Agents, ; Carmine, 1260-17-9; Freund's Adjuvant, 9007-81-2; guggulu extract, ; myrrh oil, 8016-37-3; myrrhanol A, ; myrrhanone A, ; Plant Extracts, ; Plant Gums, ; Terpenes, ; Triterpenes,					Chander R., Khanna A.K., Kapoor N.K., Phytother. Res., 10, (1996); Beg M., Singhal K.C., Afzaal S., Indian J. Physiol. Pharmacol., 40, (1996); Dolara P., Luceri C., Ghelardini C., Monserrat C., Aiolli S., Luceri F., Lodovici M., Menichetti S., Romanelli M.N., Nature, 379, (1996); Ohtani I., Kusumi T., Kashman H., Kakisawa H., J. Am. Chem. Soc., 13, (1991); Sharma J.N., Sharma J.N., Arzneim.-Forsc…	I. Kimura; Department of Clinical Pharmacology, Grad. Sch. of Pharmaceutical Sci., Toyama Med./Pharmaceutical Univ., Toyama 930-0194, 2630 Sugitani, Japan; email: ikukokim@ms.toyama-mpu.ac.jp								0960894X		BMCLE	11327606	English	Bioorg. Med. Chem. Lett.	Article	Final		Scopus	2-s2.0-0035938365
Siemoneit U.; Pergola C.; Jazzar B.; Northoff H.; Skarke C.; Jauch J.; Werz O.	Siemoneit, Ulf (23096470600); Pergola, Carlo (22958070300); Jazzar, Bianca (26030480800); Northoff, Hinnak (35466882600); Skarke, Carsten (6701823140); Jauch, Johann (6603738198); Werz, Oliver (7003837868)	23096470600; 22958070300; 26030480800; 35466882600; 6701823140; 6603738198; 7003837868	On the interference of boswellic acids with 5-lipoxygenase: Mechanistic studies in vitro and pharmacological relevance	2009	European Journal of Pharmacology	606	1-3		246	254	8	55	10.1016/j.ejphar.2009.01.044	https://www.scopus.com/inward/record.uri?eid=2-s2.0-61449166861&doi=10.1016%2fj.ejphar.2009.01.044&partnerID=40&md5=b331c264827b174966c9a73422455798	Department for Pharmaceutical Analytics, Pharmaceutical Institute, University of Tuebingen, D-72076 Tuebingen, Auf der Morgenstelle 8, Germany; Institute for Clinical and Experimental Transfusion Medicine, University Medical Center Tuebingen, 72076 Tuebingen, Hoppe-Seyler-Straße 3, Germany; Pharmazentrum Frankfurt, ZAFES, Institut für Klinische Pharmakologie, Frankfurt, Germany; Institute of Orga…	Siemoneit U., Department for Pharmaceutical Analytics, Pharmaceutical Institute, University of Tuebingen, D-72076 Tuebingen, Auf der Morgenstelle 8, Germany; Pergola C., Department for Pharmaceutical Analytics, Pharmaceutical Institute, University of Tuebingen, D-72076 Tuebingen, Auf der Morgenstelle 8, Germany; Jazzar B., Department for Pharmaceutical Analytics, Pharmaceutical Institute, Univers…	Boswellic acids are pharmacologically active ingredients of frankincense with anti-inflammatory properties. It was shown that in vitro 11-keto-boswellic acids inhibit 5-lipoxygenase (5-LO, EC 1.13.11.34), the key enzyme in leukotriene biosynthesis, which may account for their anti-inflammatory effectiveness. However, whether 11-keto-boswellic acids interfere with 5-LO under physiologically releva…	5-lipoxygenase; Boswellic acid; Frankincense; Inflammation; Leukotriene; Neutrophil	Animals; Anti-Inflammatory Agents; Arachidonate 5-Lipoxygenase; Boswellia; Cattle; Cell-Free System; Enzyme Inhibitors; Humans; Leukotriene B4; Neutrophils; Plant Extracts; Serum Albumin, Bovine; Triterpenes; 11 keto beta boswellic acid; 3 o acetyl 11 keto boswellic acid; alpha amyrin; alpha boswellic acid; antiinflammatory agent; arachidonate 5 lipoxygenase; beta boswellic acid; boswellic acid; …		alpha amyrin, 638-95-9; arachidonate 5 lipoxygenase, 80619-02-9; boswellic acid, 631-69-6; calcium ion, 14127-61-8; leukotriene B4, 71160-24-2; Anti-Inflammatory Agents, ; Arachidonate 5-Lipoxygenase, 1.13.11.34; Enzyme Inhibitors, ; Leukotriene B4, 71160-24-2; Plant Extracts, ; Serum Albumin, Bovine, ; Triterpenes, ; boswellic acid, 631-69-6	h 15, Gufic, India	Gufic, India	Medeon GmbH; Pharmasan GmbH; Deutsche Forschungsgemeinschaft, DFG	The authors would like to acknowledge the financial support by Pharmasan GmbH (Freiburg, Germany), Medeon GmbH, Berlin, and by the Deutsche Forschungsgemeinschaft. C.P. received a Carl-Zeiss stipend.	Ammon H.P., Boswellic acids in chronic inflammatory diseases, Planta Med., 72, pp. 1100-1116, (2006); Ammon H.P., Mack T., Singh G.B., Safayhi H., Inhibition of leukotriene B4 formation in rat peritoneal neutrophils by an ethanolic extract of the gum resin exudate of Boswellia serrata, Planta Med., 57, pp. 203-207, (1991); Buchele B., Simmet T., Analysis of 12 different pentacyclic triterpenic ac…	O. Werz; Department for Pharmaceutical Analytics, Pharmaceutical Institute, University of Tuebingen, D-72076 Tuebingen, Auf der Morgenstelle 8, Germany; email: oliver.werz@uni-tuebingen.de								00142999		EJPHA	19374837	English	Eur. J. Pharmacol.	Article	Final		Scopus	2-s2.0-61449166861
Lotfy M.; Badra G.; Burham W.; Alenzi F.Q.	Lotfy, Mahmoud (8419853500); Badra, G. (8419853900); Burham, W. (35073509700); Alenzi, F.Q. (6508239767)	8419853500; 8419853900; 35073509700; 6508239767	Combined use of honey, bee propolis and myrrh in healing a deep, infected wound in a patient with diabetes mellitus	2006	British Journal of Biomedical Science	63	4		171	173	2	52	10.1080/09674845.2006.11732742	https://www.scopus.com/inward/record.uri?eid=2-s2.0-33845944797&doi=10.1080%2f09674845.2006.11732742&partnerID=40&md5=fddebb85d82e741fa6d26e08e85c0c37	Molecular and Cellular Biology Department, Genetic Engineering and Biotechnology Research Institute, Minufiya University, Sadat City, Egypt; Department of Hepatology and Internal Medicine, National Liver Institute, Minufiya University, Minufiya, Egypt; Department of Surgery, Faculty of Medicine, Mansoura University, Mansoura, Egypt; Department of Medical Laboratories, College of Applied Medical S…	Lotfy M., Molecular and Cellular Biology Department, Genetic Engineering and Biotechnology Research Institute, Minufiya University, Sadat City, Egypt, Molecular and Cellular Biology Department, Genetic Engineering and Biotechnology Research Institute, Minufiya University, Sadat City, PO 79, Minufiya, Egypt; Badra G., Department of Hepatology and Internal Medicine, National Liver Institute, Minufi…	[No abstract available]		Apis mellifera; Commiphora; alpha tocopherol; amoxicillin plus clavulanic acid; antibiotic agent; ascorbic acid; calcium carbonate; ciprofloxacin; Commiphora molmol extract; gatifloxacin; insulin; matrix metalloproteinase; metronidazole; pentoxifylline; plant extract; propolis; retinol; somatomedin C; transforming growth factor beta3; unclassified drug; zinc; add on therapy; aged; alternative med…		alpha tocopherol, 1406-18-4, 1406-70-8, 52225-20-4, 58-95-7, 59-02-9; amoxicillin plus clavulanic acid, 74469-00-4, 79198-29-1; ascorbic acid, 134-03-2, 15421-15-5, 50-81-7; calcium carbonate, 13397-26-7, 13701-58-1, 14791-73-2, 471-34-1; ciprofloxacin, 85721-33-1; gatifloxacin, 112811-59-3, 180200-66-2; insulin, 9004-10-8; metronidazole, 39322-38-8, 443-48-1; pentoxifylline, 6493-05-6; propolis,…					Mancini L., Ruotolo V., The diabetic foot: Epidemiology, Rays, 22, pp. 511-523, (1997); Bloomgarden Z.T., Diabetes complications, Diabetes Care, 27, pp. 1506-1514, (2004); Loots M.A., Lamme E.N., Zeegelaar J., Mekkes J.R., Bos J.D., Middelkoop E., Differences in cellular infiltrate and extracellular matrix of chronic diabetic and venous ulcers versus acute wounds, J Invest Dermatol, 111, pp. 850-…	M. Lotfy; Molecular and Cellular Biology Department, Genetic Engineering and Biotechnology Research Institute, Minufiya University, Sadat City, PO 79, Minufiya, Egypt; email: mlotfy2000@yahoo.com		Step Publishing Ltd.						09674845		BJMSE	17201206	English	Br. J. Biomed. Sci.	Article	Final		Scopus	2-s2.0-33845944797
Man A.; Santacroce L.; Jacob R.; Mare A.; Man L.	Man, Adrian (56494545000); Santacroce, Luigi (6602746269); Jacob, Romeo (57207192830); Mare, Anca (26425227200); Man, Lidia (55984911500)	56494545000; 6602746269; 57207192830; 26425227200; 55984911500	Antimicrobial activity of six essential oils against a group of human pathogens: A comparative study	2019	Pathogens	8	1	15				155	10.3390/pathogens8010015	https://www.scopus.com/inward/record.uri?eid=2-s2.0-85062267354&doi=10.3390%2fpathogens8010015&partnerID=40&md5=7e291fa5a81bb3207fa559ead1e5b7fa	Department of Microbiology, University of Medicine, Pharmacy, Sciences and Technology of Târgu Mureș, Târgu Mureș, 540139, Romania; Ionian Dept. (DJSGEM), Microbiology and Virology Lab, University Hospital of Bari, Bari, 70124, Italy; Polypheno srl Academic Spin Off, University of Bari, Bari, 70124, Italy; University of Medicine, Pharmacy, Sciences and Technology of Târgu Mureș, Târgu Mureș, 5401…	Man A., Department of Microbiology, University of Medicine, Pharmacy, Sciences and Technology of Târgu Mureș, Târgu Mureș, 540139, Romania; Santacroce L., Ionian Dept. (DJSGEM), Microbiology and Virology Lab, University Hospital of Bari, Bari, 70124, Italy, Polypheno srl Academic Spin Off, University of Bari, Bari, 70124, Italy; Jacob R., University of Medicine, Pharmacy, Sciences and Technology …	Essential oils are concentrated natural extracts derived from plants, which were proved to be good sources of bioactive compounds with antioxidative and antimicrobial properties. This study followed the effect of some commonly used essential oils in micellar and aqueous extract on some of the most common pathogenic bacteria. Frankincense, myrtle, thyme, lemon, oregano and lavender essential oils …	Antimicrobial agents; Methicillin-resistant Staphylococcus aureus (mrsa); Micelles; Minimum inhibitory concentration (MIC); Volatile oils	4 carvomenthenol; beta pinene; carvacrol; caryophyllene; cineole; essential oil; farnesol; frankincense; geranyl propionate; lavender oil; lemon oil; linalool; linalyl butyrate; myrtle oil; ocimene; oregano oil; pinene; terpinene; terpinyl acetate; thyme oil; unclassified drug; antibacterial activity; antimicrobial activity; Article; bacteriostatic activity; colony forming unit; comparative study…		beta pinene, 127-91-3; carvacrol, 499-75-2; caryophyllene, 87-44-5; cineole, 470-82-6, 55962-72-6; farnesol, 4602-84-0; lavender oil, 8000-28-0, 8022-15-9; lemon oil, 8008-56-8; linalool, 78-70-6; ocimene, 13877-91-3; pinene, 80-56-8; terpinene, 8013-00-1; thyme oil, 8007-46-3			School of Medicine; Tufts University School of Medicine, TUSM; Department of Mathematics, Bar-Ilan University	This research did not receive any specific grant from funding agencies in the public, commercial or not-for-profit sectors. Acknowledgments: The authors are grateful to Prof. Roberto Gagliano Candela and to Prof. Salvatore Scacco, School of Medicine, University of Bari, for their contribution in chemical characterization of the essential oils used in this study.	Guenther E., The Essential Oils—Vol 1: History—Origin in Plants—Production—Analysis, (2013); Tongnuanchan P., Benjakul S., Essential oils: Extraction, bioactivities, and their uses for food preservation, J. Food Sci., 79, pp. R1231-R1249, (2014); Martins M.A.R., Silva L.P., Ferreira O., Schroder B., Coutinho J.A.P., Pinho S.P., Terpenes solubility in water and their environmental distribution, J.…	A. Man; Department of Microbiology, University of Medicine, Pharmacy, Sciences and Technology of Târgu Mureș, Târgu Mureș, 540139, Romania; email: adrian.man@umftgm.ro		MDPI AG						20760817				English	Pathogens	Article	Final	All Open Access; Gold Open Access; Green Open Access	Scopus	2-s2.0-85062267354
Moussaieff A.; Rimmerman N.; Bregman T.; Straiker A.; Felder C.C.; Shoham S.; Kashman Y.; Huang S.M.; Lee H.; Shohami E.; Mackie K.; Caterina M.J.; Walker J.M.; Fride E.; Mechoulam R.	Moussaieff, Arieh (6504489709); Rimmerman, Neta (14036112900); Bregman, Tatiana (57189620955); Straiker, Alex (6602351639); Felder, Christian C. (7005766551); Shoham, Shai (56220796900); Kashman, Yoel (7006690753); Huang, Susan M. (7405419631); Lee, Hyosang (56101818800); Shohami, Esther (7004975142); Mackie, Ken (26642868200); Caterina, Michael J. (7004036044); Walker, J. Michael (7405587872); F…	6504489709; 14036112900; 57189620955; 6602351639; 7005766551; 56220796900; 7006690753; 7405419631; 56101818800; 7004975142; 26642868200; 7004036044; 7405587872; 9044483500; 7006338507	Incensole acetate, an incense component, elicits psychoactivity by activating TRPV3 channels in the brain	2008	FASEB Journal	22	8		3024	3034	10	141	10.1096/fj.07-101865	https://www.scopus.com/inward/record.uri?eid=2-s2.0-48749095422&doi=10.1096%2ffj.07-101865&partnerID=40&md5=fffa6db6c89905a6f8383496b09eddb8	Department of Medicinal Chemistry and Natural Products, Medical Faculty, Hebrew University of Jerusalem, Jerusalem, Israel; Department of Pharmacology, Pharmacy School, Hebrew University of Jerusalem, Jerusalem, Israel; Gill Center for Biomolecular Science, Department of Psychological and Brain Sciences, Indiana University Bloomington, Bloomington, IN, United States; Departments of Behavioral Sci…	Moussaieff A., Department of Medicinal Chemistry and Natural Products, Medical Faculty, Hebrew University of Jerusalem, Jerusalem, Israel, Department of Pharmacology, Pharmacy School, Hebrew University of Jerusalem, Jerusalem, Israel, Department of Medicinal Chemistry and Natural Products, Medical Faculty, Hebrew University of Jerusalem, 91120, Jerusalem, Israel; Rimmerman N., Gill Center for Bio…	Burning of Boswellia resin as incense has been part of religious and cultural ceremonies for millennia and is believed to contribute to the spiritual exaltation associated with such events. Transient receptor potential vanilloid (TRPV) 3 is an ion channel implicated in the perception of warmth in the skin. TRPV3 mRNA has also been found in neurons throughout the brain; however, the role of TRPV3 …	Anxiety; Boswellia; Depression; Frankincense	Animals; Anti-Anxiety Agents; Antidepressive Agents; Behavior, Animal; Boswellia; Brain; Cell Line; Diterpenes; Female; Humans; Mice; Mice, Inbred C57BL; Mice, Knockout; Plants, Medicinal; Proto-Oncogene Proteins c-fos; Psychotropic Drugs; Recombinant Proteins; TRPV Cation Channels; Boswellia; Boswellia sacra; Mus; antidepressant agent; incensole acetate; protein c fos; vanilloid receptor 1; vani…		vanilloid receptor 1, 363242-41-5; Anti-Anxiety Agents, ; Antidepressive Agents, ; Diterpenes, ; incensole acetate, ; Proto-Oncogene Proteins c-fos, ; Psychotropic Drugs, ; Recombinant Proteins, ; TRPV Cation Channels, ; Trpv3 protein, mouse,			National Institute on Drug Abuse, NIDA, (K05DA021696, P01DA009789, R01DA011322, R01DA020402); National Institute of Neurological Disorders and Stroke, NINDS, (R01NS051551)		O'Connor K.A., Roth B.L., Screening the receptorome for plant-based psychoactive compounds, Life Sci, 78, pp. 506-511, (2005); Schultes R.E., Hofmann A., The Botany and the Chemistry of Hallucinogens, (1980); Elferink J.G., The narcotic and hallucinogenic use of tobacco in pre-Columbian Central America, J. Ethnopharmacol, 7, pp. 111-122, (1983); Moore P.D., Conservation biology: Unkind cuts for i…	A. Moussaieff; Department of Medicinal Chemistry and Natural Products, Medical Faculty, Hebrew University of Jerusalem, 91120, Jerusalem, Israel; email: arieh@weizmann.ac.il								08926638		FAJOE	18492727	English	FASEB J.	Article	Final	All Open Access; Green Open Access	Scopus	2-s2.0-48749095422
Massoud A.; El Sisi S.; Salama O.; Massoud A.	Massoud, A. (58257300500); El Sisi, S. (6506526720); Salama, O. (57190704614); Massoud, A. (7006870168)	58257300500; 6506526720; 57190704614; 7006870168	Preliminary study of therapeutic efficacy of a new fasciolicidal drug derived from Commiphora molmol (MYRRh)	2001	American Journal of Tropical Medicine and Hygiene	65	2		96	99	3	79	10.4269/ajtmh.2001.65.96	https://www.scopus.com/inward/record.uri?eid=2-s2.0-0034890694&doi=10.4269%2fajtmh.2001.65.96&partnerID=40&md5=1403334639c64a8e0570ff0fe6b4978c	Heliopolis, Cairo, 12 Botros Ghali Street, Egypt	Massoud A., Heliopolis, Cairo, 12 Botros Ghali Street, Egypt; El Sisi S., Heliopolis, Cairo, 12 Botros Ghali Street, Egypt; Salama O., Heliopolis, Cairo, 12 Botros Ghali Street, Egypt; Massoud A., Heliopolis, Cairo, 12 Botros Ghali Street, Egypt	Myrrh (from the stem of the Commiphora molmol tree) is an oleo gum resin that may prove efficacious for the treatment of fascioliasis. We studied 7 patients who were passing Fasciola eggs in their stools and treated them with myrrh. The drug (a formulation consisting of 8 parts of resin and 3.5 parts of volatile oils, all extracted from myrrh) was given in a dose of 12 mg/kg per day for 6 consecu…		Commiphora; Commiphora molmol; Fasciola; Trematoda; antibody; commiphora molmol extract; essential oil; fasciolicide; liver enzyme; plant extract; resin; unclassified drug; adolescent; adult; antibody titer; article; clinical article; drug efficacy; drug formulation; drug isolation; enzyme activity; eosinophil; Fasciola; fascioliasis; feces analysis; female; human; male; nonhuman; school child; s…							Harinasuta T., Bunnage D., Liver, lung and intestinal trematodiasis, Tropical and Geographical Disease. Second edition, pp. 473-489, (1990); Farag H.F., Barakat R.M., Ragab M., Omar E., A focus of human fascioliasis in the Nile Delta, Egypt, J Trop Med Hyg, 82, pp. 188-190, (1979); Farid Z., Kamal M., Woody J., Treatment of acute toxaemic fascioliasis, Trans R Soc Trop Med Hyg, 82, 2, (1988); Ali…			American Society of Tropical Medicine and Hygiene						00029637		AJTHA	11508399	English	Am. J. Trop. Med. Hyg.	Article	Final	All Open Access; Bronze Open Access	Scopus	2-s2.0-0034890694
Hamm S.; Bleton J.; Connan J.; Tchapla A.	Hamm, Sandrine (7003523078); Bleton, Jean (6602693343); Connan, Jacques (56261308100); Tchapla, Alain (7004742952)	7003523078; 6602693343; 56261308100; 7004742952	A chemical investigation by headspace SPME and GC-MS of volatile and semi-volatile terpenes in various olibanum samples	2005	Phytochemistry	66	12		1499	1514	15	153	10.1016/j.phytochem.2005.04.025	https://www.scopus.com/inward/record.uri?eid=2-s2.0-20444371942&doi=10.1016%2fj.phytochem.2005.04.025&partnerID=40&md5=e6973cc931259b3c138c27fb45ad439b	Groupe de Chimie Analytique de Paris Sud (LETIAM) EA 3343, Institut Universitaire de Technologie d'Orsay, F-91400 Orsay, Plateau de Moulon, France; Laboratoire de Géochimie Bioorganique, UMR 7509 CNRS, E.C.P.M., F-67087 Strasbourg Cedex 2, 25 rue Becquerel, France	Hamm S., Groupe de Chimie Analytique de Paris Sud (LETIAM) EA 3343, Institut Universitaire de Technologie d'Orsay, F-91400 Orsay, Plateau de Moulon, France; Bleton J., Groupe de Chimie Analytique de Paris Sud (LETIAM) EA 3343, Institut Universitaire de Technologie d'Orsay, F-91400 Orsay, Plateau de Moulon, France; Connan J., Laboratoire de Géochimie Bioorganique, UMR 7509 CNRS, E.C.P.M., F-67087 …	Six different olibanum samples with certified botanical origin were analyzed by headspace SPME-GC/MS in order to define their mono-, sesqui- and diterpenic composition, as pertinent criteria of identification. Boswellia carteri and Boswellia sacra olibanum have quite similar chemical composition, with isoincensole acetate as the main diterpenic biomarker. Although Boswellia serrata olibanum also …	Archaeological sample; Boswellia; Frankincense; GC-MS; Gum resin; Olibanum; SPME; Terpenes	Boswellia; Gas Chromatography-Mass Spectrometry; Microchemistry; Molecular Structure; Plant Extracts; Terpenes; Volatilization; Boswellia; Boswellia frereana; Boswellia papyrifera; Boswellia sacra; Boswellia serrata; plant extract; terpene; article; Boswellia; chemical structure; chemistry; isolation and purification; mass fragmentography; methodology; volatilization		Plant Extracts, ; Terpenes,					Abdel Wahab S.M., Aboutabl E.A., El-Zalabani S.M., Fouad H.A., De Pooter H.L., El-Fallaha B., The essential oil of olibanum, Planta Med., pp. 382-384, (1987); Adams R.P., Identification of Essential Oils by Ion Trap Mass Spectroscopy, (1989); Ammar N., Fournier G., El-Deeb S., The volatile constituents of Boswellia sacra frankincense, J. Drug Res. Egypt, 21, pp. 55-58, (1994); Baldwin J.E., Nelso…	S. Hamm; Groupe de Chimie Analytique de Paris Sud (LETIAM) EA 3343, Institut Universitaire de Technologie d'Orsay, F-91400 Orsay, Plateau de Moulon, France; email: sandrhamm@aol.com								00319422		PYTCA	15922374	English	Phytochemistry	Article	Final		Scopus	2-s2.0-20444371942
Lemenih M.; Feleke S.; Tadesse W.	Lemenih, M. (6602090354); Feleke, S. (9845448000); Tadesse, W. (6701922452)	6602090354; 9845448000; 6701922452	Constraints to smallholders production of frankincense in Metema district, North-western Ethiopia	2007	Journal of Arid Environments	71	4		393	403	10	50	10.1016/j.jaridenv.2007.04.006	https://www.scopus.com/inward/record.uri?eid=2-s2.0-34848910149&doi=10.1016%2fj.jaridenv.2007.04.006&partnerID=40&md5=17ce0ae6e3568b76ad96f905c4147be1	Wondo Genet College of Forestry, Shashamane, P.O. Box 128, Ethiopia; Ethiopian Institute of Agricultural Research, Forest Products Utilization Research Centre, Addis Ababa, P.O. Box 2322, Ethiopia; Ethiopian Institute of Agricultural Research, Forest Research Centre, Addis Ababa, P.O. Box 30708, Ethiopia	Lemenih M., Wondo Genet College of Forestry, Shashamane, P.O. Box 128, Ethiopia; Feleke S., Ethiopian Institute of Agricultural Research, Forest Products Utilization Research Centre, Addis Ababa, P.O. Box 2322, Ethiopia; Tadesse W., Ethiopian Institute of Agricultural Research, Forest Research Centre, Addis Ababa, P.O. Box 30708, Ethiopia	Frankincense, an aromatic exudate obtained from several Boswellia species, is an important commodity with the potential to invigorate economic development of the drylands of Ethiopia. Local people have been producing and trading frankincense for centuries to diversify their income sources. However, local people's involvement in the production of frankincense varies considerably among the producin…	Boswellia papyrifera; Dryland; Government policy; Livelihood; Property tenure; Socio-culture	Africa; East Africa; Ethiopia; Metema; Sub-Saharan Africa; Boswellia; Boswellia papyrifera; Boswellia sacra; anthropogenic effect; community composition; economic development; economic diversification; exudation; income; local participation; nontimber forest product; smallholder; tenure system					AFORNET	We would like to acknowledge the financial support of AFORNET (African Forestry Research Network). We are also grateful to the Ethiopian Institute of Agricultural Research (EIAR) for their logistic support. Thanks are also due to Habtemariam Kassa and Amlaku Bikis for their valuable comments on the draft manuscript.	Eshete A., Teketay D., Hulten H., The socio-economic importance and status of populations of Boswellia papyrifera (Del.) Hochst. in Northern Ethiopia: the case of North Gonder Zone, Forests, Trees and Livelihoods, 15, pp. 55-74, (2005); Gebrehiwot G., Muys B., Haile M., Mitloehner R., Introducing Boswellia papyrifera (Del.) Hochst and its non-timber forest product, frankincense, International For…	M. Lemenih; Wondo Genet College of Forestry, Shashamane, P.O. Box 128, Ethiopia; email: elerohi@yahoo.com								1095922X		JAEND		English	J. Arid Environ.	Article	Final		Scopus	2-s2.0-34848910149
de Rapper S.; Van Vuuren S.F.; Kamatou G.P.P.; Viljoen A.M.; Dagne E.	de Rapper, S. (55094679100); Van Vuuren, S.F. (6701468944); Kamatou, G.P.P. (9042818900); Viljoen, A.M. (7005211951); Dagne, E. (7004241880)	55094679100; 6701468944; 9042818900; 7005211951; 7004241880	The additive and synergistic antimicrobial effects of select frankincense and myrrh oils - a combination from the pharaonic pharmacopoeia	2012	Letters in Applied Microbiology	54	4		352	358	6	56	10.1111/j.1472-765X.2012.03216.x	https://www.scopus.com/inward/record.uri?eid=2-s2.0-84858276286&doi=10.1111%2fj.1472-765X.2012.03216.x&partnerID=40&md5=80188403ea60c0bfe7319db8bbfa8dca	Department of Pharmacy and Pharmacology, Faculty of Health Sciences, University of the Witwatersrand, Parktown, South Africa; Department of Pharmaceutical Sciences, Faculty of Science, Tshwane University of Technology, Pretoria, South Africa; Department of Chemistry, Addis Ababa University, Addis Ababa, Ethiopia	de Rapper S., Department of Pharmacy and Pharmacology, Faculty of Health Sciences, University of the Witwatersrand, Parktown, South Africa; Van Vuuren S.F., Department of Pharmacy and Pharmacology, Faculty of Health Sciences, University of the Witwatersrand, Parktown, South Africa; Kamatou G.P.P., Department of Pharmaceutical Sciences, Faculty of Science, Tshwane University of Technology, Pretori…	Aims: The in vitro antimicrobial activity of three essential oil samples of frankincense (Boswellia rivae, Boswellia neglecta and Boswellia papyrifera) and two essential oil samples of myrrh and sweet myrrh (Commiphora guidotti and Commiphora myrrha), collected from different regions of Ethiopia, was investigated independently and in combination to determine their anti-infective properties. Metho…	Antimicrobial activity; Boswellia; Combination; Commiphora; Frankincense; Myrrh; Synergy	Ethiopia; Bacillus cereus; Boswellia; Boswellia neglecta; Boswellia papyrifera; Boswellia sacra; Commiphora; Commiphora guidotti; Commiphora habessinica; Filobasidiella neoformans; Myrrha; Pseudomonas aeruginosa; Bacillus cereus; Bacteriology; Gas chromatography; Gas oils; Mass spectrometry; Microwave integrated circuits; essential oil; Anti-microbial activity; Boswellia; Combination; Commiphorum…							Abdallah E.M., Khalid A.S., Ibrahim N., Antibacterial activity of oleo-gum resins of Commiphora molmol and Boswellia papyrifera against methicillin resistant Staphylococcus aureus (MRSA), Sci Res Essay, 4, pp. 351-356, (2009); Baser K.H.C., Demirci B., Dekebo A., Dagne E., Essential oils of some Boswellia spp., myrrh and opopanax, Flavour Fragr J, 18, pp. 153-156, (2003); Blumenthal M., Goldberg …	S.F. Van Vuuren; Department of Pharmacy and Pharmacology, Faculty of Health Sciences, University of the Witwatersrand, Parktown 2193, 7 York Road, South Africa; email: sandy.vanvuuren@wits.ac.za								02668254		LAMIE	22288378	English	Lett. Appl. Microbiol.	Article	Final		Scopus	2-s2.0-84858276286
Hamm S.; Lesellier E.; Bleton J.; Tchapla A.	Hamm, Sandrine (7003523078); Lesellier, Eric (55893716500); Bleton, Jean (6602693343); Tchapla, Alain (7004742952)	7003523078; 55893716500; 6602693343; 7004742952	Optimization of headspace solid phase microextraction for gas chromatography/mass spectrometry analysis of widely different volatility and polarity terpenoids in olibanum	2003	Journal of Chromatography A	1018	1		73	83	10	81	10.1016/j.chroma.2003.08.027	https://www.scopus.com/inward/record.uri?eid=2-s2.0-0141785278&doi=10.1016%2fj.chroma.2003.08.027&partnerID=40&md5=0a3263fb4c29a693f808c0390eebbdc8	Grp. Chim. Analytique Paris S., Inst. Univ. de Technologie d'Orsay, 91400 Orsay, France	Hamm S., Grp. Chim. Analytique Paris S., Inst. Univ. de Technologie d'Orsay, 91400 Orsay, France; Lesellier E., Grp. Chim. Analytique Paris S., Inst. Univ. de Technologie d'Orsay, 91400 Orsay, France; Bleton J., Grp. Chim. Analytique Paris S., Inst. Univ. de Technologie d'Orsay, 91400 Orsay, France; Tchapla A., Grp. Chim. Analytique Paris S., Inst. Univ. de Technologie d'Orsay, 91400 Orsay, France	The aim of this study was the optimization of headspace SPME conditions for trapping diterpenes present in frankincense (olibanum). Diterpenes like cembrenes or incensole and its derivatives are characteristic of olibanum. So in order to detect by SPME the occurrence of olibanum in archeological objects, it appears essential to have the best extraction conditions for these diterpenes that will be…	Boswellia; Diterpenes; Frankincense; Headspace analysis; Monoterpenes; Olibanum; Sesquiterpenes; Solid phase microextraction; Terpenoids	Boswellia; Boswellia sacra; Derivatives; Extraction; Gas chromatography; Thermal effects; carboxen; dimeticone; diterpene; divinylbenzene; macrogol; olibanum; resin; terpenoid derivative; unclassified drug; Fiber coatings; analytic method; archeology; article; extraction; fiber; gas chromatography; mass spectrometry; material coating; polarization; priority journal; quantitative analysis; samplin…		dimeticone, 32028-95-8, 68248-27-1, 9004-73-3, 9006-65-9; divinylbenzene, 1321-74-0; macrogol, 25322-68-3					Mejanelle P., Bleton J., Goursaud S., Tchapla A., J. Chromatogr. A, 767, (1997); Lucas A., Harris J.R., Ancient Egyptian Materials and Industries, Histories and Mysteries of Man LTD, (1962); Baum N., Encyclopédie Religieuse de l'Univers Végétal. Croyances phytoreligieuses de l'Egypte Ancienne, (1999); Tchapla A., Bleton J., Goursaud S., Mejanelle P., Encyclopédie Religieuse de l'Univers Végétal. …	J. Bleton; Grp. Chim. Analytique Paris S., Inst. Univ. de Technologie d'Orsay, 91400 Orsay, France; email: bleton@iut-orsay.fr		Elsevier						00219673		JCRAE	14582628	English	J. Chromatogr. A	Article	Final		Scopus	2-s2.0-0141785278
El-Ashmawy I.M.; Ashry K.M.; El-Nahas A.F.; Salama O.M.	El-Ashmawy, Ibrahim M. (8987016100); Ashry, Khalid M. (6507189524); El-Nahas, Abeer F. (8987016200); Salama, Osama M. (57190704614)	8987016100; 6507189524; 8987016200; 57190704614	Protection by turmeric and myrrh against liver oxidative damage and genotoxicity induced by lead acetate in mice	2006	Basic and Clinical Pharmacology and Toxicology	98	1		32	37	5	48	10.1111/j.1742-7843.2006.pto_228.x	https://www.scopus.com/inward/record.uri?eid=2-s2.0-33645114689&doi=10.1111%2fj.1742-7843.2006.pto_228.x&partnerID=40&md5=d953cca8d1e9a9a07aa4201394977e12	Department of Pharmacology, Alexandria University Research Development, Alexandria, Egypt; Department of Toxicology, Alexandria University Research Development, Alexandria, Egypt; Department of Genetics, Faculty of Veterinary Medicine, Alexandria University Research Development, Alexandria, Egypt; Quality Control Division, Pharco Pharmaceuticals, Alexandria, Egypt; Faculty of Veterinary Medicine,…	El-Ashmawy I.M., Department of Pharmacology, Alexandria University Research Development, Alexandria, Egypt, Quality Control Division, Pharco Pharmaceuticals, Alexandria, Egypt; Ashry K.M., Department of Toxicology, Alexandria University Research Development, Alexandria, Egypt; El-Nahas A.F., Department of Genetics, Faculty of Veterinary Medicine, Alexandria University Research Development, Alexan…	The effects of lead acetate in the diet (0.5% w/w) on reduced GSH, activity of phase II metabolizing enzyme glutathione S-transferase (GST), lipid peroxidation in liver homogenate and bone marrow chromosomes of mice simultaneously supplemented with powdered turmeric and myrrh for 8 weeks were investigated. Five groups of Swiss male albino mice, each of 30 mice, the first group received a basal di…		Animals; Antioxidants; Bone Marrow Cells; Cell Proliferation; Chromosome Aberrations; Commiphora; Curcuma; Dietary Supplements; Glutathione; Glutathione Transferase; Lead Poisoning; Lipid Peroxidation; Liver; Male; Mice; Mutagens; Organometallic Compounds; Oxidative Stress; Plant Preparations; Resins, Plant; Rhizome; Animalia; Commiphora; Curcuma longa; glutathione; glutathione transferase; herba…		glutathione transferase, 50812-37-8; glutathione, 70-18-8; lead acetate, 15347-57-6, 301-04-2; turmeric, 8024-37-1; Antioxidants, ; Glutathione Transferase, EC 2.5.1.18; Glutathione, 70-18-8; lead acetate, 301-04-2; Mutagens, ; Organometallic Compounds, ; Plant Preparations, ; Resins, Plant,					Aboul-Ela E.I., The protective effect of calcium against genotoxicity of lead acetate administration on bone marrow and spermatocyte cells of mice in vivo, Mutat. Res., 516, pp. 1-9, (2002); Albert H H.P.L., Robert, Genetic Toxicology, pp. 41-45, (1991); Al-Awadi F H., Fatani U., Shamte, The effect of plants mixture extract on liver gluconeogenesis in streptozocin induced diabetic rats, Diabetes …	A.F. El-Nahas; Faculty of Veterinary Medicine, Edfina, Behera, P. O. Post 22758, Egypt; email: abeerelnahas@hotmail.com								17427843		BCPTB	16433888	English	Basic Clin. Pharmacol. Toxicol.	Article	Final	All Open Access; Bronze Open Access	Scopus	2-s2.0-33645114689
Büchele B.; Zugmaier W.; Simmet T.	Büchele, Berthold (6603679417); Zugmaier, Waltraud (6506062802); Simmet, Thomas (7004311359)	6603679417; 6506062802; 7004311359	Analysis of pentacyclic triterpenic acids from frankincense gum resins and related phytopharmaceuticals by high-performance liquid chromatography. Identification of lupeolic acid, a novel pentacyclic triterpene	2003	Journal of Chromatography B: Analytical Technologies in the Biomedical and Life Sciences	791	1-2		21	30	9	101	10.1016/S1570-0232(03)00160-0	https://www.scopus.com/inward/record.uri?eid=2-s2.0-0037683588&doi=10.1016%2fS1570-0232%2803%2900160-0&partnerID=40&md5=a73bc0b6e6bf2a24f0ef130f38184ca3	Dept. Pharmacol. Nat. Prod./Clin. P., University of Ulm, D-89081 Ulm, Helmholtzstrasse 20, Germany	Büchele B., Dept. Pharmacol. Nat. Prod./Clin. P., University of Ulm, D-89081 Ulm, Helmholtzstrasse 20, Germany; Zugmaier W., Dept. Pharmacol. Nat. Prod./Clin. P., University of Ulm, D-89081 Ulm, Helmholtzstrasse 20, Germany; Simmet T., Dept. Pharmacol. Nat. Prod./Clin. P., University of Ulm, D-89081 Ulm, Helmholtzstrasse 20, Germany	An HPLC gradient method with photodiode array detection was developed for the simultaneous analysis of 12 different pentacyclic triterpenic acids in Indian and African frankincense gum resins as well as in related phytopharmaceuticals. The triterpenic acids were obtained by an exhaustive extraction procedure. Identification of the compounds was based on retention times, UV-spectra and add on tech…	Lupeolic acid; Pentacyclic triterpenic acids; Triterpenes	Boswellia sacra; Drug products; Extraction; High performance liquid chromatography; Organic acids; lupeolic acid; resin; terpene derivative; unclassified drug; Gum resins; article; drug identification; drug isolation; high performance liquid chromatography; mass spectrometry; nuclear magnetic resonance spectroscopy; phytochemistry; priority journal; standardization; thin layer chromatography; ult…							Howes F.N., Vegetable Gums and Resins, (1949); Martinez D., Lohs K., Janzen J., Weihrauch und Myrrhe: Kulturgeschichte und wirtschaftliche Bedeutung, (1989); Koch A., Hahn-Deinstrop E., Bioforum, 6, (1998); Winterstein A., Stein G., Z. Physiol. Chem., 208, (1932); Pardy R.S., Bhattacharyya S.C., Indian J. Chem., 16 B, (1978); Fattorusso E., Santacroce C., Xaasan C.F., Phytochemistry, 22, (1983); …	T. Simmet; Dept. Pharmacol. Nat. Prod./Clin. P., University of Ulm, D-89081 Ulm, Helmholtzstrasse 20, Germany; email: thomas.simmet@medizin.uni-ulm.de		Elsevier						15700232		JCBAA	12798161	English	J. Chromatogr. B Anal. Technol. Biomed. Life Sci.	Article	Final		Scopus	2-s2.0-0037683588
Birhane E.; Sterck F.J.; Fetene M.; Bongers F.; Kuyper T.W.	Birhane, Emiru (36522156300); Sterck, Frank J. (6602857825); Fetene, Masresha (6602866771); Bongers, Frans (7003843226); Kuyper, Thomas W. (55918277500)	36522156300; 6602857825; 6602866771; 7003843226; 55918277500	Arbuscular mycorrhizal fungi enhance photosynthesis, water use efficiency, and growth of frankincense seedlings under pulsed water availability conditions	2012	Oecologia	169	4		895	904	9	194	10.1007/s00442-012-2258-3	https://www.scopus.com/inward/record.uri?eid=2-s2.0-84864286329&doi=10.1007%2fs00442-012-2258-3&partnerID=40&md5=6fa066532c4c96662ac544a5d51eac72	Forest Ecology and Forest Management Group, Wageningen University, 6700 AA Wageningen, P.O. Box 47, Netherlands; Mekelle University, Mekelle, P.O. Box 231, Ethiopia; Department of Soil Quality, Wageningen University, 6700 AA Wageningen, P.O. Box 47, Netherlands; Addis Ababa University, Addis Ababa, P.O. Box 1176, Ethiopia	Birhane E., Forest Ecology and Forest Management Group, Wageningen University, 6700 AA Wageningen, P.O. Box 47, Netherlands, Mekelle University, Mekelle, P.O. Box 231, Ethiopia, Department of Soil Quality, Wageningen University, 6700 AA Wageningen, P.O. Box 47, Netherlands; Sterck F.J., Forest Ecology and Forest Management Group, Wageningen University, 6700 AA Wageningen, P.O. Box 47, Netherlands…	Under drought conditions, arbuscular mycorrhizal (AM) fungi alter water relationships of plants and improve their resistance to drought. In a factorial greenhouse experiment, we tested the effects of the AM symbiosis and precipitation regime on the performance (growth, gas exchange, nutrient status and mycorrhizal responsiveness) of Boswellia papyrifera seedlings. A continuous precipitation regim…	AM fungi; Boswellia papyrifera; Precipitation; Seedling; Water pulse	Biomass; Boswellia; Carbon; Mycorrhizae; Nitrogen; Phosphorus; Photosynthesis; Plant Leaves; Plant Roots; Plant Stomata; Plant Transpiration; Potassium; Seedling; Symbiosis; Water; Arbuscular; Boswellia; Boswellia papyrifera; Boswellia sacra; Fungi; carbon; nitrogen; phosphorus; potassium; water; arbuscular mycorrhiza; colonization; drought stress; fungus; phosphorus; photosynthesis; precipitatio…		carbon, 7440-44-0; nitrogen, 7727-37-9; phosphorus, 7723-14-0; potassium, 7440-09-7; water, 7732-18-5; Carbon, 7440-44-0; Nitrogen, 7727-37-9; Phosphorus, 7723-14-0; Potassium, 7440-09-7; Water, 7732-18-5			NWO-WOTRO; Netherlands Organization for International Cooperation in Higher Education, Nuffic; International Foundation for Science, IFS; Wageningen University; Mekelle University, MU	Acknowledgments We are grateful to the two anonymous referees for constructive comments on an earlier version of this manuscript. Emiru Birhane was granted study leave from Mekelle University, and was supported by a sandwich PhD grant from Wageningen University and research grants from NORAD II project and IFS (International Foundation for Science). The work for this study was supported by the Ne…	Abiyu A., Bongers F., Eshete A., Gebrehiwot K., Kindu M., Lemenih M., Moges Y., Ogbazghi W., Sterck F., Incense woodlands in Ethiopia and Eritrea: regeneration problems and restoration possibilities, Degraded Forests in Eastern Africa: Management and Restoration, pp. 133-152, (2010); Anderson J.M., Ingram J.S.I., Tropical Soil Biology and Fertility: A Handbook of Methods, (1993); Apple M.E., Aspe…	F. J. Sterck; Forest Ecology and Forest Management Group, Wageningen University, 6700 AA Wageningen, P.O. Box 47, Netherlands; email: Frank.Sterck@wur.nl								00298549		OECOB	22286084	English	Oecologia	Article	Final	All Open Access; Green Open Access; Hybrid Gold Open Access	Scopus	2-s2.0-84864286329
Maradufu A.	Maradufu, Asafu (24441247000)	24441247000	Furanosesquiterpenoids of Commiphora erythraea and C. myrrh	1982	Phytochemistry	21	3		677	680	3	52	10.1016/0031-9422(82)83164-6	https://www.scopus.com/inward/record.uri?eid=2-s2.0-0001633363&doi=10.1016%2f0031-9422%2882%2983164-6&partnerID=40&md5=7dfd1d31fe90628fd29477a56874f137	The International Centre of Insect Physiology and Ecology, Nairobi, P.O. Box 30772, Kenya	Maradufu A., The International Centre of Insect Physiology and Ecology, Nairobi, P.O. Box 30772, Kenya	The isolation and structure determination of two new furanosesquiterpenoids, 2-O-acetyl-8,12-epoxygermacra-1(10),4,7,11-tetraene and 2-O-methyl-8,12-epoxygermacra-1(10)-4,7,11-tetraene, from gum exudates of Commiphora myrrh are reported. These two compounds, together with the known furanodienone isolated from C. erythraea, were found to have ixodicidal activity against Rhipicephalus appendiculatu…	2-O-acetyl-8,12-epoxygermacra-1(10),4,7,11-tetraene; 2-O-methyl-8,12-epoxygermacra-1(10),4,7,11-tetraene; Burseraceae; C. erythraea; Commiphora myrrh; furanosesquiterpenoids; ixodicides.								Pernet, Lloydia, 35, (1972); Martindale, The Extra Pharmacopoeia, (1977); Mincione, Iavarone, Chim. Ind. (Milan), 54, (1972); Mincione, Iavarone, Chim. Ind. (Milan), 54, (1972); Guenther, The Essential Oils, 4, (1950); Guenther, The Essential Oils, 4, (1950); Arctander, Perfume and Flavour Materials of Natural Origin, 426, (1960); Wenniger, Yates, J. Assoc. Off. Analyt. Chem., 52, (1969); Stone, …									00319422		PYTCA		English	Phytochemistry	Article	Final		Scopus	2-s2.0-0001633363
Safayhi H.; Rall B.; Sailer E.-R.; Ammon H.P.T.	Safayhi, Hasan (7003767140); Rall, Beatrice (7004830975); Sailer, Eckart-Roderich (6603152885); Ammon, Hermann P. T. (13906609000)	7003767140; 7004830975; 6603152885; 13906609000	Inhibition by boswellic acids of human leukocyte elastase	1997	Journal of Pharmacology and Experimental Therapeutics	281	1		460	463	3	211		https://www.scopus.com/inward/record.uri?eid=2-s2.0-0030973083&partnerID=40&md5=7c840646458f6b60862523076d963a96	Department of Pharmacology, Institute of Pharmaceutical Sciences, University of Tuebingen, Tuebingen, Germany; Institute of Pharmaceutical Sciences, University of Tuebingen, D-72076 Tuebingen, Auf der Morgenstelle 8, Germany	Safayhi H., Department of Pharmacology, Institute of Pharmaceutical Sciences, University of Tuebingen, Tuebingen, Germany, Institute of Pharmaceutical Sciences, University of Tuebingen, D-72076 Tuebingen, Auf der Morgenstelle 8, Germany; Rall B., Department of Pharmacology, Institute of Pharmaceutical Sciences, University of Tuebingen, Tuebingen, Germany; Sailer E.-R., Department of Pharmacology,…	Frankincense extracts and boswellic acids, biologically active pentacyclic triterpenes of frankincense, block leukotriene biosynthesis and exert potent anti-inflammatory effects. Screening for additional effects of boswellic acids on further proinflammatory pathways, we observed that acetyl- 11-keto-β-boswellic acid, an established direct, nonredox and noncompetitive 5-lipoxygenase inhibitor, dec…		Anti-Inflammatory Agents, Non-Steroidal; Arachidonate 5-Lipoxygenase; Humans; Leukocyte Elastase; Structure-Activity Relationship; Triterpenes; 1 ethyl 6 [[3 fluoro 5 (3,4,5,6 tetrahydro 4 methoxy 2h pyran 4 yl)]phenoxymethyl] 2 quinolone; 3 [3 tert butylthio 1 (4 chlorobenzyl) 5 isopropyl 2 indolyl] 2,2 dimethylpropionic acid; 6 [[3 fluoro 5 (3,4,5,6 tetrahydro 4 methoxy 2h pyran 4 yl)]phenoxyme…		Anti-Inflammatory Agents, Non-Steroidal, ; Arachidonate 5-Lipoxygenase, EC 1.13.11.34; boswellic acid, 631-69-6; Leukocyte Elastase, EC 3.4.21.37; Triterpenes,	ici 230487; ici d2138; l 663536; mk 886, merck frosst, Canada; zm 230487, ici, United Kingdom	ici, United Kingdom; merck frosst, Canada			Ammon H.P.T., Mack T., Singh G.B., Safayhi H., Inhibition of leukotriene B<sub>4</sub> formation in rat peritoneal neutrophils by an ethanolic extract of the gum resin exudate of Boswellia serrata, Planta Med., 57, pp. 203-207, (1991); Ashe B.M., Zimmerman M., Specific inhibition of human granulocyte elastase by cis-unsaturated fatty acids and activation by the corresponding alcohols, Biochem. Bi…									00223565		JPETA	9103531	English	J. PHARMACOL. EXP. THER.	Article	Final		Scopus	2-s2.0-0030973083
Mahmoud A.M.; Germoush M.O.; Al-Anazi K.M.; Mahmoud A.H.; Farah M.A.; Allam A.A.	Mahmoud, Ayman M. (36061953900); Germoush, Mousa O. (55586571000); Al-Anazi, Khalid M. (36875878300); Mahmoud, Ahmed H. (55934618200); Farah, Mohammad Abul (7103335756); Allam, Ahmed A. (35733203400)	36061953900; 55586571000; 36875878300; 55934618200; 7103335756; 35733203400	Commiphora molmol protects against methotrexate-induced nephrotoxicity by up-regulating Nrf2/ARE/HO-1 signaling	2018	Biomedicine and Pharmacotherapy	106			499	509	10	63	10.1016/j.biopha.2018.06.171	https://www.scopus.com/inward/record.uri?eid=2-s2.0-85049309782&doi=10.1016%2fj.biopha.2018.06.171&partnerID=40&md5=f8848fcbcda0377e8dde33111ca6e2e8	Physiology Division, Department of Zoology, Faculty of Science, Beni-Suef University, Egypt; Department of Endocrinology, Diabetes and Nutrition, Charité-University Medicine Berlin, Germany; Department of Endocrinology, Diabetes and Nutrition at the Center for Cardiovascular Research (CCR), Charité-University Medicine Berlin, Germany; Department of Biology, Faculty of Science, Jouf University, Sa…	Mahmoud A.M., Physiology Division, Department of Zoology, Faculty of Science, Beni-Suef University, Egypt, Department of Endocrinology, Diabetes and Nutrition, Charité-University Medicine Berlin, Germany, Department of Endocrinology, Diabetes and Nutrition at the Center for Cardiovascular Research (CCR), Charité-University Medicine Berlin, Germany; Germoush M.O., Department of Biology, Faculty of…	Commiphora molmol possesses multiple therapeutic benefits against various diseases; however, its protective role against methotrexate (MTX) renal toxicity has not been previously investigated. MTX is a dihydrofolate reductase inhibitor that can induce acute kidney injury (AKI). This study evaluated the in vitro antioxidant activity and the protective effect of C. molmol resin extract against MTX-…	Inflammation; Methotrexate; Myrrh; Nephrotoxicity; Oxidative stress	Acute Kidney Injury; Animals; Anti-Inflammatory Agents; Antioxidant Response Elements; Commiphora; Cytoprotection; Disease Models, Animal; Dose-Response Relationship, Drug; Free Radical Scavengers; Gene Expression Regulation, Enzymologic; Heme Oxygenase (Decyclizing); Inflammation Mediators; Kidney; Lipid Peroxidation; Male; Methotrexate; NF-E2-Related Factor 2; Oxidative Stress; Phytotherapy; Pl…		creatinine, 19230-81-0, 60-27-5; methotrexate, 15475-56-6, 59-05-2, 7413-34-5; nitric oxide, 10102-43-9; protein bcl 2, 219306-68-0; reduced nicotinamide adenine dinucleotide (phosphate) dehydrogenase (quinone), 9032-20-6; superoxide, 11062-77-4; urea, 57-13-6; heme oxygenase, 9059-22-7; Anti-Inflammatory Agents, ; Free Radical Scavengers, ; Heme Oxygenase (Decyclizing), ; Hmox1 protein, rat, ; I…			Deanship of Scientific Research, King Saud University, (-1438-015)	The authors would like to extend their sincere appreciation to the Deanship of Scientific Research at King Saud University for its funding of the research through the research group project #RG-1438-015.	Ferguson M.A., Vaidya V.S., Bonventre J.V., Biomarkers of nephrotoxic acute kidney injury, Toxicology, 245, March (3), pp. 182-193, (2008); Koyner J.L., Cerda J., Goldstein S.L., Jaber B.L., Liu K.D., Shea J.A., Faubel S., The daily burden of acute kidney injury: a survey of U.S. nephrologists on world kidney day, Am. J. Kidney Dis., 64, 3, pp. 394-401, (2014); Finlay S., Bray B., Lewington A.J.,…	A.M. Mahmoud; Physiology Division, Zoology Department, Faculty of Science, Beni-Suef University, Salah Salim St., Beni-Suef, 62514, Egypt; email: ayman.mahmoud@science.bsu.edu.eg		Elsevier Masson SAS						07533322		BIPHE	29990838	English	Biomed. Pharmacother.	Article	Final		Scopus	2-s2.0-85049309782
Hostanska K.; Daum G.; Saller R.	Hostanska, Katarina (6701488578); Daum, Gerhard (56354440800); Saller, Reinhard (7006709748)	6701488578; 56354440800; 7006709748	Cytostatic and apoptosis-inducing activity of boswellic acids toward malignant cell lines in vitro	2002	Anticancer Research	22	5		2853	2862	9	114		https://www.scopus.com/inward/record.uri?eid=2-s2.0-0036765655&partnerID=40&md5=672d0e13a733bf8f73b00dd7ed9f8d99	Department of Internal Medicine, University Hospital Zürich, 8091 Zürich, Rämistrasse 100, Switzerland; Department of Research, Pharmasan GmbH, 79114 Freiburg, Obere Hardstrasse 18, Germany	Hostanska K., Department of Internal Medicine, University Hospital Zürich, 8091 Zürich, Rämistrasse 100, Switzerland; Daum G., Department of Research, Pharmasan GmbH, 79114 Freiburg, Obere Hardstrasse 18, Germany; Saller R., Department of Internal Medicine, University Hospital Zürich, 8091 Zürich, Rämistrasse 100, Switzerland	Boswellic acids from frankincense were indentified as the active compounds which inhibit leukotriene biosynthesis, 5-lipoxygenase and exert antiproliferative activity toward a variety of malignant cells. Because of the relevance for the clinical application, we tested the ethanolic extract of Boswellia serrata gum resin containing a defined amount of boswellic acids for its cytotoxic, cytostatic …	Apoptosis; Boswellic acids; Gum resin extract; Malignant cells; Tumor growth inhibition	Antineoplastic Agents, Phytogenic; Apoptosis; Boswellia; Cell Division; Dose-Response Relationship, Drug; Drug Screening Assays, Antitumor; Glioma; HL-60 Cells; Humans; K562 Cells; Leukemia; Plant Extracts; Triterpenes; Tumor Cells, Cultured; U937 Cells; 3 o acetyl 11 keto beta boswellic acid; boswellia serrata extract; boswellic acid; unclassified drug; antineoplastic activity; apoptosis; articl…		boswellic acid, 631-69-6; Antineoplastic Agents, Phytogenic, ; boswellic acid, 631-69-6; Plant Extracts, ; Triterpenes,					Singh G.B., Atal C.K., Pharmacology of an extract of salai guggal ex-Boswellia serrata, a new non-steroidal anti-inflammatory agent, Agents Actions, 18, pp. 407-412, (1986); Reddy G.K., Dhar S.C., Singh G.B., Urinary excretion of connective tissue metabolites under the influence of an new non-steroidal anti-inflammatory agent in adjuvant induced arthritis, Agents Actions, 22, pp. 99-105, (1987); …	K. Hostanska; Department of Internal Medicine, University Hospital Zürich, 8091 Zürich, Rämistrasse 100, Switzerland; email: katarina.hostanska@access.unizh.ch								02507005		ANTRD	12530009	English	Anticancer Res.	Article	Final		Scopus	2-s2.0-0036765655
Botros S.; William S.; Ebeid F.; Cioli D.; Katz N.; Day T.A.; Bennett J.L.	Botros, Sanaa (7006533858); William, Samia (36871874400); Ebeid, Fatma (6603793707); Cioli, Donato (7006240091); Katz, Naftale (55780560100); Day, Tim A. (7203012844); Bennett, James L. (7404251284)	7006533858; 36871874400; 6603793707; 7006240091; 55780560100; 7203012844; 7404251284	Lack of evidence for an antischistosomal activity of myrrh in experimental animals	2004	American Journal of Tropical Medicine and Hygiene	71	2		206	210	4	54	10.4269/ajtmh.2004.71.206	https://www.scopus.com/inward/record.uri?eid=2-s2.0-4243159776&doi=10.4269%2fajtmh.2004.71.206&partnerID=40&md5=aef7460feb09d9c35258d9f306218c3e	Theodor Bilharz Research Institute, Warrak El-Hadar, Imbaba, Giza 12411, PO Box 30, Egypt; Institute of Cell Biology, 00016 Monterotondo, Roma, 32 Via Ramarini, Italy; Centro de Pesquisas Rene Rachou, 30190-002, Minas Gerais, CP 1743, Brazil; Dept. of Pharmacology and Toxicology, Michigan State University, East Lansing, MI 48823, United States	Botros S., Theodor Bilharz Research Institute, Warrak El-Hadar, Imbaba, Giza 12411, PO Box 30, Egypt; William S., Theodor Bilharz Research Institute, Warrak El-Hadar, Imbaba, Giza 12411, PO Box 30, Egypt; Ebeid F., Theodor Bilharz Research Institute, Warrak El-Hadar, Imbaba, Giza 12411, PO Box 30, Egypt; Cioli D., Institute of Cell Biology, 00016 Monterotondo, Roma, 32 Via Ramarini, Italy; Katz N…	In a multicenter investigation of the potential antischistosomal activity of myrrh, a resin obtained from an African plant, different derivatives of the resin, including the commercial preparation Mirazid, were tested at different doses in mice and hamsters infected with Schistosoma mansoni. In mice infected with the Egyptian (CD) strain of S. mansoni, four of six groups treated with Mirazid did …		Animalia; Commiphora; Cricetinae; Schistosoma; Schistosoma mansoni; Trematoda; antischistosomal agent; mirazid; plant extract; praziquantel; unclassified drug; animal model; antimicrobial activity; article; controlled study; developmental stage; dose response; drug mechanism; experimental animal; hamster; lethal dose; male; medicinal plant; mouse; myrrh; nonhuman; reduction; Schistosoma mansoni; …		praziquantel, 55268-74-1					Expert Committee. Prevention and Control of Schistosomiasis and Soil-Transmitted Helminthiasis, (2002); Gryseels B., Mbaye A., De Vlas S.J., Stelma F.F., Guisse F., Van Lieshout L., Faye D., Diop M., Ly A., Tchuem-Tchuente L.A., Engels D., Polman K., Are poor responses to praziquantel for the treatment of Schistosoma mansoni infections in Senegal due to resistance? An overview of the evidence, Tr…	S. Botros; Theodor Bilharz Research Institute, Warrak El-Hadar, Imbaba, Giza 12411, PO Box 30, Egypt; email: sanaabotros@link.net		American Society of Tropical Medicine and Hygiene						00029637		AJTHA	15306712	English	Am. J. Trop. Med. Hyg.	Article	Final	All Open Access; Bronze Open Access	Scopus	2-s2.0-4243159776
Muellner-Riehl A.N.; Weeks A.; Clayton J.W.; Buerki S.; Nauheimer L.; Chiang Y.-C.; Cody S.; Pell S.K.	Muellner-Riehl, Alexandra N. (55612998600); Weeks, Andrea (7004333757); Clayton, Joshua W. (16068063000); Buerki, Sven (15829127800); Nauheimer, Lars (36542692200); Chiang, Yu-Chung (7201593523); Cody, Sarah (38662237600); Pell, Susan K. (14025926800)	55612998600; 7004333757; 16068063000; 15829127800; 36542692200; 7201593523; 38662237600; 14025926800	Molecular phylogenetics and molecular clock dating of Sapindales based on plastid rbcL, atpB and trnL-trnF DNA sequences	2016	Taxon	65	5		1019	1036	17	72	10.12705/655.5	https://www.scopus.com/inward/record.uri?eid=2-s2.0-84994519246&doi=10.12705%2f655.5&partnerID=40&md5=efbf043d5f9da931819f7cf5b6cbeb19	Leipzig University, Institute of Biology, Department of Molecular Evolution and Plant Systematics & Herbarium (LZ), Johannisallee 21-23, Leipzig, 04103, Germany; Biodiversity and Climate Research Centre (BiK-F)/Senckenberg and Goethe University, Senckenberganlage 25, Frankfurt am Main, 60325, Germany; German Centre for Integrative Biodiversity Research (iDiv) Halle-Jena-Leipzig, Deutscher Platz 5…	Muellner-Riehl A.N., Leipzig University, Institute of Biology, Department of Molecular Evolution and Plant Systematics & Herbarium (LZ), Johannisallee 21-23, Leipzig, 04103, Germany, Biodiversity and Climate Research Centre (BiK-F)/Senckenberg and Goethe University, Senckenberganlage 25, Frankfurt am Main, 60325, Germany, German Centre for Integrative Biodiversity Research (iDiv) Halle-Jena-Leipz…	This study focuses on reconstructing the time-calibrated phylogeny of the nine families comprising the order Sapindales, representing a diverse and economically important group of eudicots including citrus, mahogany, tree-of-heaven, cashew, mango, pistachio, frankincense, myrrh, lychee, rambutan, maple, and buckeye. We sampled three molecular markers, plastid genes rbcL and atpB, and the trnL-trn…	Anacardiaceae; Burseraceae; Meliaceae; Rutaceae; Sapindales; Simaroubaceae	Acer; Ailanthus altissima; Anacardiaceae; Anacardium occidentale; Biebersteiniaceae; Boswellia sacra; Brassicales; Burseraceae; Ceratophyllales; Citrus; Commiphora; Crossosomatales; Junonia coenia; Kirkiaceae; Litchi chinensis; Malvales; Meliaceae; Nephelium lappaceum; Nitrariaceae; Pistacia vera; Ranunculales; Rutaceae; Sapindaceae; Sapindales; Simaroubaceae; Swietenia; cladistics; Cretaceous; d…							An update of the Angiosperm Phylogeny Group classification for the orders and families of flowering plants: APG IV, Bot. J. Linn. Soc., 181, pp. 1-20, (2016); Appelhans M.S., Janssens S.B., Smets E., Razafimandimbison S.G., Kessler P., Age and historical biogeography of the pantropically distributed Spathelioideae (Rutaceae, Sapin-dales, J. Biogeogr, 39, pp. 1235-1250, (2012); Bachelier J.B., End…	A.N. Muellner-Riehl; Leipzig University, Institute of Biology, Department of Molecular Evolution and Plant Systematics & Herbarium (LZ), Leipzig, Johannisallee 21-23, 04103, Germany; email: muellner-riehl@uni-leipzig.de		International Association for Plant Taxonomy						00400262		TAXNA		English	Taxon	Article	Final		Scopus	2-s2.0-84994519246
Tucker A.O.	Tucker, Arthur O. (7202049754)	7202049754	Frankincense and myrrh	1986	Economic Botany	40	4		425	433	8	121	10.1007/BF02859654	https://www.scopus.com/inward/record.uri?eid=2-s2.0-0001687811&doi=10.1007%2fBF02859654&partnerID=40&md5=f43beae667157a8717e993db25b76878	Department of Agriculture and Natural Resources, Delaware State College, Dover, 19901-2275, DE, United States	Tucker A.O., Department of Agriculture and Natural Resources, Delaware State College, Dover, 19901-2275, DE, United States	While frankincense and myrrh have been harvested from a multitude of species, certain species have predominated in history. Boswellia carteri and B. frereana are the main sources of frankincense today, while B. papyrifera was the principal source of antiquity and B. sacra was the principal species of classical times. Commiphora myrrha is the chief source of myrrh today, but C. erythraea was the p…									Abercrombie T.J., Arabia’s frankincense trail, Nati. Geogr., 168, pp. 474-513, (1985); Adaon P.B., Personal hygiene and cosmetics in the ancient Near East, Soap Perfumery & Cosmetics, 42, pp. 433-438, (1969); Arctander S., Perfume and Flavor Materials of Natural Origin, (1960); Brieskorn H., Noble P., Drei neue Furanogermacrene aus Myrrhe, Tetrahedron Lett, 21, pp. 1511-1514, (1980); Brieskorn H.…			Springer-Verlag						18749364		ECBOA		English	Econ Bot	Article	Final		Scopus	2-s2.0-0001687811
Yang S.-A.; Jeon S.-K.; Lee E.-J.; Shim C.-H.; Lee I.-S.	Yang, Seun-Ah (22837431400); Jeon, Sang-Kyung (24778685900); Lee, Eun-Jung (57194060095); Shim, Chang-Hyun (35798844100); Lee, In-Seon (15832174200)	22837431400; 24778685900; 57194060095; 35798844100; 15832174200	Comparative study of the chemical composition and antioxidant activity of six essential oils and their components	2010	Natural Product Research	24	2		140	151	11	125	10.1080/14786410802496598	https://www.scopus.com/inward/record.uri?eid=2-s2.0-75349092377&doi=10.1080%2f14786410802496598&partnerID=40&md5=faf034c0f555892c4fac71825516291e	Center for Traditional Microorganism Resources, Keimyung University, Daegu 704-701, South Korea; Department of Food Science and Technology, Keimyung University, Daegu 704-701, South Korea; MENTech Co., Ltd., Daegu 704-948, South Korea	Yang S.-A., Center for Traditional Microorganism Resources, Keimyung University, Daegu 704-701, South Korea; Jeon S.-K., Department of Food Science and Technology, Keimyung University, Daegu 704-701, South Korea; Lee E.-J., Department of Food Science and Technology, Keimyung University, Daegu 704-701, South Korea; Shim C.-H., MENTech Co., Ltd., Daegu 704-948, South Korea; Lee I.-S., Department of…	The antioxidant activities and the determined major components of six popular and commercially available herb essential oils, including lavender (Lavendular angustifolia), peppermint (Mentha piperita), rosemary (Rosmarius officinalis), lemon (Citrus limon), grapefruit (Citrus paradise), and frankincense (Boswellia carteri), were compared. The essential oils were analysed by GC-MS and their antiox…	Antioxidant; Essential oil; GC-MS; Lipid peroxidation; Radical-scavenging activity	Antioxidants; Free Radical Scavengers; Gas Chromatography-Mass Spectrometry; Lipid Peroxidation; Oils, Volatile; Boswellia sacra; Citrus; Citrus limon; Citrus x paradisi; Lavandula; Mentha x piperita; Rosmarinus officinalis; 3 carene; acetonylacetone; alpha phellandrene; alpha thujene; beta pinene; borneol; Boswellia cartiri oil; camphene; camphor; cineole; essential oil; grapefruit extract; isob…		3 carene, 13466-78-9; acetonylacetone, 110-13-4; alpha phellandrene, 99-83-2; alpha thujene, 2867-05-2; beta pinene, 127-91-3; borneol, 10385-78-1, 507-70-0; camphene, 79-92-5; camphor, 464-49-3, 76-22-2, 8008-51-3; cineole, 470-82-6, 55962-72-6; isoborneol, 124-76-5; isomenthone, 491-07-6; lavender oil, 8000-28-0, 8022-15-9; lemon oil, 8008-56-8; limonene, 138-86-3, 5989-27-5; linalool, 78-70-6;…			ITEP; MOCIE; Ministry of Commerce, Industry and Energy; Keimyung University, KMU; Korea Evaluation Institute of Industrial Technology, KEIT	This work was supported by the Korea Institute of Industrial Technology Evaluation and Planning (ITEP) and the Ministry of Commerce, Industry and Energy (MOCIE) through the Center for Traditional Microorganism Resources (TMR) at Keimyung University, Korea.	Ashok B.T., Ali R., The aging paradox: Free radical theory of aging, Experimental Gerontology, 34, pp. 293-303, (1999); Behnam S., Farzaneh M., Ahmadzadeh M., Tehrani A.S., Composition and antifungal activity of essential oils of Mentha piperita and Lavendula angustifolia on postharvest phytopathogens, Agricultural and Applied Biological Sciences, 71, pp. 1321-1326, (2006); Bozin B., Mimica-Dukic…	I.-S. Lee; Department of Food Science and Technology, Keimyung University, Daegu 704-701, South Korea; email: inseon@kmu.ac.kr								14786427		NPRAA	20077307	English	Nat. Prod. Res.	Article	Final		Scopus	2-s2.0-75349092377
Tipton D.A.; Lyle B.; Babich H.; Dabbous M.Kh.	Tipton, D.A. (7005209641); Lyle, B. (57196317358); Babich, H. (8900205700); Dabbous, M.Kh. (7003642662)	7005209641; 57196317358; 8900205700; 7003642662	In vitro cytotoxic and anti-inflammatory effects of myrrh oil on human gingival fibroblasts and epithelial cells	2003	Toxicology in Vitro	17	3		301	310	9	84	10.1016/S0887-2333(03)00018-3	https://www.scopus.com/inward/record.uri?eid=2-s2.0-0038021432&doi=10.1016%2fS0887-2333%2803%2900018-3&partnerID=40&md5=7f3fc504199d8b5b82288ff9223f261d	Department of Periodontology, College of Dentistry, Univ. of TN Health Science Center, Memphis, TN 38163, 894 Union Avenue, United States; Department of Biology, Stern College for Women, Yeshiva University, New York, NY 10016, 245 Lexington Avenue, United States; Department of Molecular Sciences, College of Medicine, Univ. of TN Health Science Center, Memphis, TN 38163, 62 S. Dunlap, United States	Tipton D.A., Department of Periodontology, College of Dentistry, Univ. of TN Health Science Center, Memphis, TN 38163, 894 Union Avenue, United States; Lyle B., Department of Periodontology, College of Dentistry, Univ. of TN Health Science Center, Memphis, TN 38163, 894 Union Avenue, United States; Babich H., Department of Biology, Stern College for Women, Yeshiva University, New York, NY 10016, …	Limited scientific studies suggest that myrrh (Commiphora molmol) has antibacterial and anti-inflammatory activities. This study determined myrrh oil (MO) cytotoxicity to human gingival fibroblasts and epithelial cells and its effect, measured by ELISA, on interleukin (IL)-1β-stimulated IL-6 and IL-8 production. Cell viability and cytotoxicity were determined by metabolic reduction of a tetrazoli…	Epithelial cells; Fibroblasts; IL-6; IL-8; Myrrh oil	Commiphora; Commiphora molmol; Commiphora molmol; dye; formazan; interleukin 1beta; interleukin 6; interleukin 8; lactate dehydrogenase; myrrh oil; oil; tetrazolium; unclassified drug; antiinflammatory activity; article; case report; cell assay; cell line; cell membrane; cell metabolism; cell viability; Commiphora; cytokine production; cytotoxicity; drug effect; drug exposure; enzyme linked immun…		formazan, 504-65-4; interleukin 8, 114308-91-7; lactate dehydrogenase, 9001-60-9			National Institute of Dental and Craniofacial Research, NIDCR, (DE-07258)	This work was supported in part by NIDCR DE-07258. The authors thank Dr Kris Arheart for assistance with regression analysis, and gratefully acknowledge the late Kathy (Sita) Martin for the inspiration for this study.	Babich H., Tipton D.A., In vitro cytotoxicity of bisphenol A to human gingival epithelial S-G cells, In Vitro and Molecular Toxicology, 12, pp. 233-244, (1999); Babich H., Zuckerbraun H.L., Barber I.B., Babich S.B., Borenfreund E., Cytotoxicity of sanguinarine chloride to cultured human cells from oral tissue, Pharmacology and Toxicology, 78, pp. 397-403, (1996); Cohan R.P., Jacobsen P.L., Herbal…	D.A. Tipton; Department of Periodontology, College of Dentistry, Univ. of TN Health Science Center, Memphis, TN 38163, 894 Union Avenue, United States; email: dtipton@utmem.edu		Elsevier Ltd						08872333		TIVIE	12781209	English	Toxicol. Vitro	Article	Final		Scopus	2-s2.0-0038021432
Khan A.L.; Al-Harrasi A.; Al-Rawahi A.; Al-Farsi Z.; Al-Mamari A.; Waqas M.; Asaf S.; Elyassi A.; Mabood F.; Shin J.-H.; Lee I.-J.	Khan, Abdul Latif (26639372800); Al-Harrasi, Ahmed (6506093146); Al-Rawahi, Ahmed (7801308442); Al-Farsi, Zainab (57190130025); Al-Mamari, Aza (57190125935); Waqas, Muhammad (57220483194); Asaf, Sajjad (56595059900); Elyassi, Ali (57189344455); Mabood, Fazal (21734598000); Shin, Jae-Ho (57224125922); Lee, In-Jung (16425830900)	26639372800; 6506093146; 7801308442; 57190130025; 57190125935; 57220483194; 56595059900; 57189344455; 21734598000; 57224125922; 16425830900	Endophytic fungi from frankincense tree improves host growth and produces extracellular enzymes and indole acetic acid	2016	PLoS ONE	11	6	e0158207.				107	10.1371/journal.pone.0158207	https://www.scopus.com/inward/record.uri?eid=2-s2.0-84977527254&doi=10.1371%2fjournal.pone.0158207&partnerID=40&md5=d5c82ff0049cf0e16636b73ba7965875	UoN Department of Oman's Medicinal Plants, Marine Natural Products, University of Nizwa, Nizwa, Oman; School of Applied Biosciences, Kyungpook National University, Daegu, South Korea; Department of Agriculture, Abdul Wali Khan University Mardan, Mardan, Pakistan	Khan A.L., UoN Department of Oman's Medicinal Plants, Marine Natural Products, University of Nizwa, Nizwa, Oman; Al-Harrasi A., UoN Department of Oman's Medicinal Plants, Marine Natural Products, University of Nizwa, Nizwa, Oman; Al-Rawahi A., UoN Department of Oman's Medicinal Plants, Marine Natural Products, University of Nizwa, Nizwa, Oman; Al-Farsi Z., UoN Department of Oman's Medicinal Plant…	Boswellia sacra, an economically important frankincense-producing tree found in the desert woodlands of Oman, is least known for its endophytic fungal diversity and the potential of these fungi to produce extracellular enzymes and auxins. We isolated various fungal endophytes belonging to Eurotiales (11.8%), Chaetomiaceae (17.6%), Incertae sadis (29.5%), Aureobasidiaceae (17.6%), Nectriaceae (5.9…		DNA, Fungal; Endophytes; Eurotiales; Frankincense; Fungi; Fungi, Unclassified; Indoleacetic Acids; Phylogeny; Plant Leaves; Plant Stems; Trees; cellulase; genomic DNA; glucosidase; indoleacetic acid; phosphatase; frankincense; fungal DNA; indoleacetic acid; indoleacetic acid derivative; Article; Aureobasidiaceae; Aureobasidium; Boswellia sacra; Chaetomiaceae; controlled study; DNA extraction; end…		cellulase, 9012-54-8; glucosidase, 9033-06-1; indoleacetic acid, 32536-43-9, 87-51-4; phosphatase, 9013-05-2; DNA, Fungal, ; Frankincense, ; indoleacetic acid, ; Indoleacetic Acids,			Ministry of Science, ICT and Future-Planning, (2014R1A1A2A10058022); Oman Research Council, (ORG/EBR/15/007); National Research Foundation of Korea, NRF	This work was financially supported by the Oman Research Council, Open Research Grant Project (ORG/EBR/15/007) and by National Research Foundation of Korea (NRF), Ministry of Science, ICT and Future-Planning through Basic- Science Research Program (2014R1A1A2A10058022). The funders had no role in study design, data collection and analysis, decision to publish, or preparation of the manuscript.	Gebrehiwot K., Muys B., Haile M., Mitloehner R., Introducing Boswellia papyrifera (Del.) Hochst and its non-timber forest product, frankincense, Int for Rev., 5, 4, pp. 348-353, (2003); Takahashi M., Sung B., Shen Y., Hur K., Link A., Boland C.R., Et al., Boswellic acid exerts antitumor effects in colorectal cancer cells by modulating expression of the let-7 and MIR-200 microRNA family, Carcinoge…	A.L. Khan; UoN Department of Oman's Medicinal Plants, Marine Natural Products, University of Nizwa, Nizwa, Oman; email: aharrasi@unizwa.edu.om		Public Library of Science						19326203		POLNC	27359330	English	PLoS ONE	Article	Final	All Open Access; Gold Open Access; Green Open Access	Scopus	2-s2.0-84977527254
Siemoneit U.; Koeberle A.; Rossi A.; Dehm F.; Verhoff M.; Reckel S.; Maier T.J.; Jauch J.; Northoff H.; Bernhard F.; Doetsch V.; Sautebin L.; Werz O.	Siemoneit, U. (23096470600); Koeberle, A. (24335327900); Rossi, Antonietta (57067248100); Dehm, F. (35573039600); Verhoff, M. (24315247600); Reckel, S. (23502548900); Maier, T.J. (7006448350); Jauch, J. (6603738198); Northoff, H. (35466882600); Bernhard, F. (7004580119); Doetsch, V. (16743682400); Sautebin, L. (7003299766); Werz, O. (7003837868)	23096470600; 24335327900; 57067248100; 35573039600; 24315247600; 23502548900; 7006448350; 6603738198; 35466882600; 7004580119; 16743682400; 7003299766; 7003837868	Inhibition of microsomal prostaglandin E2synthase-1 as a molecular basis for the anti-inflammatory actions of boswellic acids from frankincense	2011	British Journal of Pharmacology	162	1		147	162	15	101	10.1111/j.1476-5381.2010.01020.x	https://www.scopus.com/inward/record.uri?eid=2-s2.0-78650114566&doi=10.1111%2fj.1476-5381.2010.01020.x&partnerID=40&md5=f345c3413bbe6b7c68db5b038c4b53d3	Departmentfor Pharmaceutical Analytics, Pharmaceutical Institute, University of Tuebingen, Auf der Morgenstelle 8, D-72076 Tuebingen, Germany; Department of Experimental Pharmacology, University of Naples Federico II, Naples, Italy; Institute of Biophysical Chemistry, Center for Biomolecular Magnetic Resonance, University of Frankfurt, Frankfurt, Germany; Institute of Pharmaceutical Chemistry, Un…	Siemoneit U., Departmentfor Pharmaceutical Analytics, Pharmaceutical Institute, University of Tuebingen, Auf der Morgenstelle 8, D-72076 Tuebingen, Germany; Koeberle A., Departmentfor Pharmaceutical Analytics, Pharmaceutical Institute, University of Tuebingen, Auf der Morgenstelle 8, D-72076 Tuebingen, Germany; Rossi A., Department of Experimental Pharmacology, University of Naples Federico II, N…	Background and Purpose Frankincense, the gum resin derived from Boswellia species, showed anti-inflammatory efficacy in animal models and in pilot clinical studies. Boswellic acids (BAs) are assumed to be responsible for these effects but their anti-inflammatory efficacy in vivo and their molecular modes of action are incompletely understood. Experimental Approach A protein fishing approach using…	arachidonic acid; boswellic acid; inflammation; prostaglandin	6 oxoprostaglandin F1 alpha; beta boswellic acid; boswellic acid; carrageenan; frankincense; indometacin; lipopolysaccharide; plant resin; prostaglandin E2; prostaglandin E2 synthase 1; prostaglandin H2; prostaglandin synthase; thromboxane B2; unclassified drug; animal experiment; animal model; antiinflammatory activity; article; binding affinity; cell free system; controlled study; drug efficacy…		boswellic acid, 631-69-6; carrageenan, 9000-07-1, 9049-05-2, 9061-82-9, 9064-57-7; indometacin, 53-86-1, 74252-25-8, 7681-54-1; prostaglandin E2, 363-24-6; prostaglandin H2, 42935-17-1; prostaglandin synthase, 39391-18-9, 59763-19-8, 9055-65-6; thromboxane B2, 54397-85-2					Alexander S.P.H., Mathie A., Peters J.A., Guide to receptors and channels (GRAC), 4th edn, Br J Pharmacol, 158, 1 SUPPL., (2009); Ammon H.P., Boswellic acids in chronic inflammatory diseases, Planta Med, 72, pp. 1100-1116, (2006); Asano K., Lilly C.M., Drazen J.M., Prostaglandin G/H synthase-2 is the constitutive and dominant isoform in cultured human lung epithelial cells, American Journal of Ph…	O. Werz; Departmentfor Pharmaceutical Analytics, Pharmaceutical Institute, University of Tuebingen, D-72076 Tuebingen, Auf der Morgenstelle 8, Germany; email: oliver.werz@uni-tuebingen.de		John Wiley and Sons Inc.						00071188		BJPCB		English	Br. J. Pharmacol.	Article	Final	All Open Access; Bronze Open Access; Green Open Access	Scopus	2-s2.0-78650114566
Gebrehiwot K.; Muys B.; Haile M.; Mitloehner R.	Gebrehiwot, K. (57215889289); Muys, B. (6701686533); Haile, M. (57223021030); Mitloehner, R. (13806257200)	57215889289; 6701686533; 57223021030; 13806257200	Introducing Boswellia papyrifera (Del.) Hochst and its non-timber forest product, frankincense	2003	International Forestry Review	5	4		348	353	5	49	10.1505/IFOR.5.4.348.22661	https://www.scopus.com/inward/record.uri?eid=2-s2.0-8844253656&doi=10.1505%2fIFOR.5.4.348.22661&partnerID=40&md5=175f1222f37af75c16082c195d8acfcc	Mekelle University, Department of Land Resources Management and Environmental Protection, Mekelle, Tigray, P.O. Box 231, Ethiopia; Laboratory for Forest, Nature and Landscape Research, Katholieke Universiteit Leuven, B-3000 Leuven, Vital Decosterstraat 102, Belgium; George-August University of Goettingen, Institute of Silviculture, Section II: Tropical Silviculture, 37077 Goettingen, Buesgenweg 1…	Gebrehiwot K., Mekelle University, Department of Land Resources Management and Environmental Protection, Mekelle, Tigray, P.O. Box 231, Ethiopia, George-August University of Goettingen, Institute of Silviculture, Section II: Tropical Silviculture, 37077 Goettingen, Buesgenweg 1, Germany; Muys B., Laboratory for Forest, Nature and Landscape Research, Katholieke Universiteit Leuven, B-3000 Leuven, …	Boswellia papyrifera has been an important multipurpose tree species in central and eastern Africa since ancient times. The species is best known for its non-timber forest product, frankincense. In addition, it has numerous environmental, socio-economic, traditional and industrial uses. However, the species is declining at an alarming rate and thus needs priority in conservation. Populations are …	Boswellia papyrifera; Ethiopia; Frankincense; Non-timber forest products	Africa; Boswellia; Boswellia papyrifera; Boswellia sacra; Isoptera; environmental effect; nature conservation; nontimber forest product; population decline; regeneration; silviculture; socioeconomic conditions; tree							Abercrombie T., Arabia's frankincense trail, National Geographic, 168, pp. 474-513, (1985); Regeneration Status, Soil Seed Banks and Socio-economic Importance of B. Papyrifera in Two Woredas of Northern Gonder Zone, Northern Ethiopia, (2002); Aman D., Medihn Z., Ermias D., Volatile oils of Frankincense from Boswellia papyrifera, Bulletin of Chemical Society of Ethiopia, 13, 1, pp. 93-96, (1999); …	K. Gebrehiwot; Mekelle University, Department of Land Resources Management and Environmental Protection, Mekelle, Tigray, P.O. Box 231, Ethiopia; email: kgebreh@gwdg.de								14655489		IFREF		English	Int. For. Rev.	Article	Final		Scopus	2-s2.0-8844253656
Al-Yasiry A.R.M.; Kiczorowska B.	Al-Yasiry, Ali Ridha Mustafa (56716517500); Kiczorowska, Bozena (57221992456)	56716517500; 57221992456	Frankincense - Therapeutic properties	2016	Postepy Higieny i Medycyny Doswiadczalnej	70			380	391	11	98	10.5604/17322693.1200553	https://www.scopus.com/inward/record.uri?eid=2-s2.0-84974717647&doi=10.5604%2f17322693.1200553&partnerID=40&md5=8b04375032219247b8d69675a1f6d2f3	Institute of Animal Nutrition and Bromatology, Faculty of Biology and Animal Breeding, University of Life Sciences, ul. Akademicka 13, Lublin, 20-934, Poland	Al-Yasiry A.R.M., Institute of Animal Nutrition and Bromatology, Faculty of Biology and Animal Breeding, University of Life Sciences, ul. Akademicka 13, Lublin, 20-934, Poland; Kiczorowska B., Institute of Animal Nutrition and Bromatology, Faculty of Biology and Animal Breeding, University of Life Sciences, ul. Akademicka 13, Lublin, 20-934, Poland	Recently, increasing interest in natural dietary and therapeutic preparations used as dietary supplements has been observed. One of them is frankincense. This traditional medicine of the East is believed to have anti-inflammatory, expectorant, antiseptic, and even anxiolytic and anti-neurotic effects. The present study aims to verify the reported therapeutic properties of Boswellia resin and desc…	Chemical composition; Frankincense; Therapeutic properties	Anti-Bacterial Agents; Anti-Inflammatory Agents; Apoptosis; Boswellia; Frankincense; Humans; Immunologic Factors; Medicine, Ayurvedic; Phytotherapy; Plant Extracts; Resins, Plant; Triterpenes; antiinfective agent; antiinflammatory agent; boswellic acid; frankincense; immunologic factor; plant extract; plant resin; triterpene; apoptosis; Ayurveda; Boswellia; chemistry; drug effects; human; phytoth…		boswellic acid, 631-69-6; Anti-Bacterial Agents, ; Anti-Inflammatory Agents, ; boswellic acid, ; Frankincense, ; Immunologic Factors, ; Plant Extracts, ; Resins, Plant, ; Triterpenes,					Abdel-Tawab M., Werz O., Schubert-Zsilavecz M., Boswellia serrata: An overall assessment of in vitro, preclinical, pharmacokinetic and clinical data, Clin. Pharmacokinet., 50, pp. 349-369, (2011); Ahmed M., Ali D., Harrath A.H., Hussain T., Al-Daghri N., Alokail M.S., Aladakatti R.H., Ghodesawar M.A., Ultrastructural and hormonal changes in rat cauda epididymal spermatozoa induced by Boswellia pa…			Polska Akademia Nauk						00325449			27117114	English	Postepy Hig. Med. Dosw.	Article	Final	All Open Access; Bronze Open Access	Scopus	2-s2.0-84974717647
Langhorst J.; Boone J.; Lauche R.; Rueffer A.; Dobos G.	Langhorst, Jost (6602609331); Boone, James (7102637395); Lauche, Romy (23482138400); Rueffer, Andreas (23135954300); Dobos, Gustav (55491154600)	6602609331; 7102637395; 23482138400; 23135954300; 55491154600	Faecal lactoferrin, calprotectin, pmn-elastase, crp, and white blood cell count as indicators for mucosal healing and clinical course of disease in patients with mild to moderate ulcerative colitis: Post hoc analysis of a prospective clinical trial	2016	Journal of Crohn's and Colitis	10	7		786	794	8	54	10.1093/ecco-jcc/jjw044	https://www.scopus.com/inward/record.uri?eid=2-s2.0-85012225969&doi=10.1093%2fecco-jcc%2fjjw044&partnerID=40&md5=38ff0bbb83f321035b5b03f0a2713477	Department of Integrative Gastroenterology, Kliniken Essen-Mitte, Essen, Germany; Department of Internal and Integrative Medicine, Kliniken Essen-Mitte, Faculty of Medicine, University of Duisburg-Essen, Essen, Germany; TechLab, Blacksburg, VA, United States; Enterosan Labor L+S, Bad Bocklet-Großenbrach, Germany	Langhorst J., Department of Integrative Gastroenterology, Kliniken Essen-Mitte, Essen, Germany, Department of Internal and Integrative Medicine, Kliniken Essen-Mitte, Faculty of Medicine, University of Duisburg-Essen, Essen, Germany; Boone J., TechLab, Blacksburg, VA, United States; Lauche R., Department of Internal and Integrative Medicine, Kliniken Essen-Mitte, Faculty of Medicine, University o…	Objectives: We evaluated the performance of blood and faecal biomarkers for differentiating between endoscopic inflammation and mucosal healing, and clinically active disease and sustained clinical remission, and determined the predictive value for a flare in patients with ulcerative colitis [UC]. Methods: Clinical Activity Index [CAI], faecal lactoferrin [FLA], calprotectin [CAL], PMN-elastase […	Calprotectin; CRP; Faecal lactoferrin; Monitoring; Mucosal healing; PMN-elastase; Relapse; Ulcerative colitis; White blood cell count	Adult; Aged; Biomarkers; C-Reactive Protein; Colitis, Ulcerative; Disease Progression; Feces; Female; Follow-Up Studies; Humans; Intestinal Mucosa; Lactoferrin; Leukocyte Count; Leukocyte Elastase; Leukocyte L1 Antigen Complex; Male; Middle Aged; Predictive Value of Tests; Remission Induction; Severity of Illness Index; Sigmoidoscopy; Wound Healing; biological marker; C reactive protein; calgranu…		C reactive protein, 9007-41-4; lactoferrin, 55599-62-7; leukocyte elastase, 109968-22-1; mesalazine, 89-57-6; Biomarkers, ; C-Reactive Protein, ; Lactoferrin, ; Leukocyte Elastase, ; Leukocyte L1 Antigen Complex, ; LTF protein, human,					Langhorst J., Elsenbruch S., Kolzer J., Rueffer A., Michalsen A., Dobos G.J., Non-invasive markers in the assessment of intestinal inflammation in inflammatory bowel diseases: Performance of fecal Lactoferrin, Calprotectin and PMN-Elastase, CRP, and clinical indices, Am J Gastroenterol, 103, pp. 162-169, (2008); Travis S.P., Higgins P.D., Orchard T., Et al., Review article: Defining remission in …	J. Langhorst; Integrative Gastroenterology, Internal and Integrative Medicine, Kliniken Essen-Mitte, University of Duisburg-Essen, Am Deimelsberg 34a, D-45276 Essen, Germany; email: jost.langhorst@gmx.de		Oxford University Press						18739946			26874351	English	J. Crohn's Colitis	Article	Final	All Open Access; Bronze Open Access; Green Open Access	Scopus	2-s2.0-85012225969
Huang M.-C.; Pai F.-T.; Lin C.-C.; Chang C.-M.; Chang H.-H.; Lee Y.-C.; Sun M.-F.; Yen H.-R.	Huang, Ming-Cheng (56959656800); Pai, Fu-Tzu (56117920500); Lin, Che-Chen (57191725179); Chang, Ching-Mao (55760394100); Chang, Hen-Hong (21634042900); Lee, Yu-Chen (24329730800); Sun, Mao-Feng (36705238200); Yen, Hung-Rong (7102476689)	56959656800; 56117920500; 57191725179; 55760394100; 21634042900; 24329730800; 36705238200; 7102476689	Characteristics of traditional Chinese medicine use in patients with rheumatoid arthritis in Taiwan: A nationwide population-based study	2015	Journal of Ethnopharmacology	176			9	16	7	53	10.1016/j.jep.2015.10.024	https://www.scopus.com/inward/record.uri?eid=2-s2.0-84947056017&doi=10.1016%2fj.jep.2015.10.024&partnerID=40&md5=7a300d24f9fa90993d63acb54667f955	Graduate Institute of Chinese Medicine, China Medical University, 2 Yude Road, Taichung, North District, 404, Taiwan; Department of Chinese Medicine, China Medical University Hospital, Taichung, 404, Taiwan; Graduate Institute of Clinical Medicine, College of Medicine, Chang Gung University, Taoyuan, 333, Taiwan; Health Data Management Office, China Medical University Hospital, Taichung, 404, Tai…	Huang M.-C., Graduate Institute of Chinese Medicine, China Medical University, 2 Yude Road, Taichung, North District, 404, Taiwan, Department of Chinese Medicine, China Medical University Hospital, Taichung, 404, Taiwan; Pai F.-T., Graduate Institute of Clinical Medicine, College of Medicine, Chang Gung University, Taoyuan, 333, Taiwan; Lin C.-C., Health Data Management Office, China Medical Univ…	Ethnopharmacological relevance Large-scale study of traditional Chinese medicine (TCM) usage among patients with rheumatoid arthritis (RA) is lacking. The aim of this study is to evaluate the TCM usage among RA patients in Taiwan. Materials and methods We examined the "registry for catastrophic illness patient dataset" of the National Health Insurance Research Database (NHIRD; n=23 million people…	complementary and alternative medicine; National health insurance research database; Rheumatoid arthritis; Rhizoma Corydalis; Shang-Jong-Shiah-Tong-Yong-Tong-Feng-Wan; Traditional Chinese medicine	Adult; Anti-Inflammatory Agents; Arthritis, Rheumatoid; Cities; Drug Utilization; Drugs, Chinese Herbal; Female; Humans; Male; Medicine, Chinese Traditional; Middle Aged; Phytotherapy; Taiwan; Urban Population; Young Adult; antirheumatic agent; ban xia xie xin tang; dang gui nian tong tang; frankincense; gui zhi; gui zhi shao yao zhi mu tang; herbaceous agent; huang bo; ji xue teng; jia wei xiao …		xiao chai hu tang, 63364-01-2; Anti-Inflammatory Agents, ; Drugs, Chinese Herbal,			Ministry of Education , Taiwan; Ministry of Health and Welfare, MOHW, (MOHW104-TDU-B-212-113002, NHRI-EX101-10124SC, NHRI-EX102-10124SC, NHRI-EX103-10124SC, NHRI-EX104-10124SC); China Medical University Hospital, CMUH, (DMR-104-003); Ministry of Science and Technology, Taiwan, MOST, (104-2320-B-039-026-MY3); National Health Research Institutes, NHRI; China Medical University, CMU	This study was supported by China Medical University under the Aim for Top University Plan of the Ministry of Education , Taiwan. This study was also supported in part by China Medical University Hospital ( DMR-104-003 ), Ministry of Science and Technology ( MOST 104-2320-B-039-026-MY3 ) and the Taiwan Ministry of Health and Welfare Clinical Trial and Research Center of Excellence ( MOHW104-TDU-B…	Bensky D., Clavey S., Stoger E., Chinese Herbal Medicine: Materia Medica, (2004); Blunder M., Liu X., Kunert O., Winkler N.A., Schinkovitz A., Schmiderer C., Novak J., Bauer R., Polyacetylenes from Radix et Rhizoma Notopterygii incisi with an inhibitory effect on nitric oxide production in vitro, Planta Medica, 80, pp. 415-418, (2014); Bonh I., The National Health Insurance Annual Statistical Rep…	H.-R. Yen; Graduate Institute of Chinese Medicine, China Medical University, Taichung, North District, 2 Yude Road, 404, Taiwan; email: hungrongyen@gmail.com		Elsevier Ireland Ltd						03788741		JOETD	26481605	English	J. Ethnopharmacol.	Article	Final		Scopus	2-s2.0-84947056017
Al-Awadi F.M.; Gumaa K.A.	Al-Awadi, Farida M. (7003555247); Gumaa, Khalid A. (35849857000)	7003555247; 35849857000	Studies on the activity of individual plants of an antidiabetic plant mixture	1987	Acta Diabetologica Latina	24	1		37	41	4	83	10.1007/BF02732051	https://www.scopus.com/inward/record.uri?eid=2-s2.0-0023216603&doi=10.1007%2fBF02732051&partnerID=40&md5=9917c26d055592a3ab5349b9b9e182f1	Department of Biochemistry Faculty of Medicine, Kuwait University, Safat, 13110, P.O. Box 24923, Kuwait	Al-Awadi F.M., Department of Biochemistry Faculty of Medicine, Kuwait University, Safat, 13110, P.O. Box 24923, Kuwait; Gumaa K.A., Department of Biochemistry Faculty of Medicine, Kuwait University, Safat, 13110, P.O. Box 24923, Kuwait	A blood glucose lowering extract of a mixture of five plants in use by Kuwaiti diabetics was studied for the identification of its active component(s). Only the extracts of myrrh and aloe gums effectively increased glucose tolerance in both normal and diabetic rats. The remaining components, gum olibanum, Nigella sativa seeds and gum assafoetida were without effect. © 1987 Casa Editrice Il Ponte.	Blood glucose-lowering plant extracts; Diabetes; Glucose tolerance; Streptozotocin	Aloe; Animal; Blood Glucose; Diabetes Mellitus, Experimental; Male; Plant Extracts; Plants, Medicinal; Rats; Rats, Inbred Strains; Support, Non-U.S. Gov't; oral antidiabetic agent; animal experiment; diabetes mellitus; endocrine system; glucose tolerance; nonhuman; priority journal; rat; therapy		Blood Glucose, ; Plant Extracts,					Al-Awadi F.M., Khattar M.A., Gumaa K.A., On the mechanism of the hypoglycemic effect of a plant extract, Diabetologia, 28, (1985); Bhagavan N.V., Carbohydrates, Biochemistry, (1978); Green C.J., Rat-recommended anesthetic techniques, Laboratory animal handbooks. 8. Animal anesthesia, (1979); Mossa J.S., A study on the crude antidiabetic drugs used in Arabian folk medicine, Int. J. crude Drug Res.…			Springer-Verlag						14325233		ADILA	3618079	English	Acta diabet. lat	Article	Final		Scopus	2-s2.0-0023216603
Woolley C.L.; Suhail M.M.; Smith B.L.; Boren K.E.; Taylor L.C.; Schreuder M.F.; Chai J.K.; Casabianca H.; Haq S.; Lin H.-K.; Al-Shahri A.A.; Al-Hatmi S.; Young D.G.	Woolley, Cole L. (54685495200); Suhail, Mahmoud M. (54685000900); Smith, Brett L. (55317353000); Boren, Karen E. (55317251200); Taylor, Lindsey C. (55317690600); Schreuder, Marc F. (55317647900); Chai, Jeremiah K. (55317511100); Casabianca, Hervé (6602712624); Haq, Sadqa (55317431200); Lin, Hsueh-Kung (7405567955); Al-Shahri, Ahmed A. (55317235500); Al-Hatmi, Saif (57830795800); Young, D. Gary (5…	54685495200; 54685000900; 55317353000; 55317251200; 55317690600; 55317647900; 55317511100; 6602712624; 55317431200; 7405567955; 55317235500; 57830795800; 58337529400	Chemical differentiation of Boswellia sacra and Boswellia carterii essential oils by gas chromatography and chiral gas chromatography-mass spectrometry	2012	Journal of Chromatography A	1261			158	163	5	57	10.1016/j.chroma.2012.06.073	https://www.scopus.com/inward/record.uri?eid=2-s2.0-84866894115&doi=10.1016%2fj.chroma.2012.06.073&partnerID=40&md5=21a6cf29e0d1febf859a94286b5a37cb	Department of Research and Discovery, Young Living Essential Oils, Lehi, UT, 3125 W, Executive Pkwy, United States; AYUB S42 Research and Dhofar Frankincense Research Plant, Salalah, Oman; Institut des Sciences Analytiques (ISA), UMR 5280, Département Service central d'analyse (CNRS), Echangeur de Solaize, Chemin du Canal, 69360 Solaize, France; Université des science s Claude Bernard, Lyon-1, Fr…	Woolley C.L., Department of Research and Discovery, Young Living Essential Oils, Lehi, UT, 3125 W, Executive Pkwy, United States; Suhail M.M., AYUB S42 Research and Dhofar Frankincense Research Plant, Salalah, Oman; Smith B.L., Department of Research and Discovery, Young Living Essential Oils, Lehi, UT, 3125 W, Executive Pkwy, United States; Boren K.E., Department of Research and Discovery, Young…	Major botanical and scientific references currently identify two species of frankincense, Boswellia carterii and Boswellia sacra, as being synonymous. We evaluated the Somalian (B. carterii) and Omani/Yemeni (B. sacra) species by chemical analyses to determine if there were any minor or major differences between the two species of frankincense. Components identified with their average percent for…	Boswellia carterii; Boswellia sacra; Chirality; Frankincense; GC-MS; Optical rotation	Boswellia; Chromatography, Gas; Gas Chromatography-Mass Spectrometry; Oils, Volatile; Oman; Somalia; Stereoisomerism; Boswellia; Boswellia sacra; Chemical analysis; Chirality; Enantiomers; Gas chromatography; Optical rotation; Organic compounds; Stereochemistry; alpha thujene; beta phellandrene; beta pinene; camphene; cembrenol; essential oil; germacrene D; herbaceous agent; incensole; limonene; …		alpha thujene, 2867-05-2; beta pinene, 127-91-3; camphene, 79-92-5; germacrene D, 23986-74-5; limonene, 138-86-3, 5989-27-5; myrcene, 123-35-3; orcinol, 504-15-4; pinene, 80-56-8; sabinene, 3387-41-5; Oils, Volatile,					Engels G., HerbalGram, 88, (2010); Mathe C., Connan J., Archier P., Mouton M., Vieillescazes C., Anal. Chim., 97, (2007); MucGuffin M., Tucker A., Leung A.Y., Kartesz J.T., Herbs of Commerce, (2000); Van Vuuren S.F., Kamatou G.P.P., Viljoen A.M., Afr S., J. Bot., 76, (2010); Thulin M., Warfa A.M., Kew Bull., 42, (1987); Miller A., Morris M., Plants of Dhofar, (1988); Al-Shahri A.A., The Language …	C.L. Woolley; Department of Research and Discovery, Young Living Essential Oils, Lehi, UT, 3125 W, Executive Pkwy, United States; email: cwoolley@youngliving.com								18733778		JCRAE	22835693	English	J. Chromatogr. A	Article	Final		Scopus	2-s2.0-84866894115
Inouye S.; Uchida K.; Maruyama N.; Yamaguchi H.; Abe S.	Inouye, Shigeharu (7202179234); Uchida, Katsuhisa (7404385265); Maruyama, Naho (7103071860); Yamaguchi, Hideyo (35445821100); Abe, Shigeru (35459352200)	7202179234; 7404385265; 7103071860; 35445821100; 35459352200	A novel method to estimate the contribution of the vapor activity of essential oils in agar diffusion assay	2006	Japanese Journal of Medical Mycology	47	2		91	98	7	56	10.3314/jjmm.47.91	https://www.scopus.com/inward/record.uri?eid=2-s2.0-33744766484&doi=10.3314%2fjjmm.47.91&partnerID=40&md5=7c93289b64e09085b414897a06e2aa64	Teikyo University, Institute of Medical Mycology, Hachioji, Tokyo 192-0395, 359 Otsuka, Japan; Teikyo Association of Medical Mycology, Hachioji, Tokyo 192-0395, 359 Otsuka, Japan	Inouye S., Teikyo University, Institute of Medical Mycology, Hachioji, Tokyo 192-0395, 359 Otsuka, Japan; Uchida K., Teikyo Association of Medical Mycology, Hachioji, Tokyo 192-0395, 359 Otsuka, Japan; Maruyama N., Teikyo University, Institute of Medical Mycology, Hachioji, Tokyo 192-0395, 359 Otsuka, Japan; Yamaguchi H., Teikyo University, Institute of Medical Mycology, Hachioji, Tokyo 192-0395,…	By the combined use of agar diffusion, agar vapor and agar vapor-inhibitory assays, contribution of the vapor activity of essential oils was quantitatively estimated. The test organisms were Trichophyton mentagrophytes and Aspergillus fumigatus. Agar vapor assay was used to confirm the vapor activity of the oils. The parameter delta defined as a contribution index of the vapor activity was calcul…	Agar diffusion assay; Agar vapor assay; Agar vapor-inhibitory assay; Aspergillus fumigatus; Essential oil; Trichophyton mentagrophytes; Vapor activity	Agar; Antifungal Agents; Aspergillus fumigatus; Biological Assay; Immunodiffusion; Microbial Sensitivity Tests; Oils, Volatile; Trichophyton; Volatilization; Arthroderma benhamiae; Aspergillus fumigatus; alcohol; aldehyde; cinnamon extract; citronellal; clove oil; coriander extract; Cymbopogon citratus extract; essential oil; ester; frankincense extract; geranium extract; hydrocarbon; ketone; lav…		alcohol, 64-17-5; citronellal, 106-23-0, 8000-29-1; clove oil, 8000-34-8; lavender oil, 8000-28-0, 8022-15-9; oxide, 16833-27-5; phenol, 108-95-2, 3229-70-7; thyme oil, 8007-46-3; Agar, 9002-18-0; Antifungal Agents, ; Oils, Volatile,					Jollois R., L'aromatherapie Exactement, (1996); Nelson R.R.S., In vitro activities of five plant essential oils against methicillin-resistant Staphylococcus aureus and vancomycin-resistant Enterococcus faecium, J Antimicrob Chemother, 40, pp. 305-306, (1997); Inouye S., Yamaguchi H., Takizawa T., Screening of the antibacterial effects of a variety of essential oils on respiratory tract pathogens,…									09164804		SHSHB	16699489	English	Jpn. J. Med. Mycol.	Article	Final	All Open Access; Bronze Open Access	Scopus	2-s2.0-33744766484
Hamidpour R.; Hamidpour S.; Hamidpour M.; Shahlari M.	Hamidpour, Rafie (56048055300); Hamidpour, Soheila (56048410000); Hamidpour, Mohsen (57117950400); Shahlari, Mina (56048406700)	56048055300; 56048410000; 57117950400; 56048406700	Frankincense (Rǔ Xiāng; Boswellia species): From the selection of traditional applications to the novel phytotherapy for the prevention and treatment of serious diseases	2013	Journal of Traditional and Complementary Medicine	3	4		221	226	5	66	10.4103/2225-4110.119723	https://www.scopus.com/inward/record.uri?eid=2-s2.0-84894552357&doi=10.4103%2f2225-4110.119723&partnerID=40&md5=0c3fcbc68149287503b279972128ba15	Department of Herbal Medicine, Pars Bioscience LLS, Leawood, KS 66224, 14109 Cambridge Lane, United States	Hamidpour R., Department of Herbal Medicine, Pars Bioscience LLS, Leawood, KS 66224, 14109 Cambridge Lane, United States; Hamidpour S., Department of Herbal Medicine, Pars Bioscience LLS, Leawood, KS 66224, 14109 Cambridge Lane, United States; Hamidpour M., Department of Herbal Medicine, Pars Bioscience LLS, Leawood, KS 66224, 14109 Cambridge Lane, United States; Shahlari M., Department of Herbal…	Frankincense (Rǔ Xiāng; Boswellia Species), the resinous extract from the trees of the genus Boswellia, has been used for centuries in cultural ceremonies, as a cosmetic agent, and as a traditional medicine to treat a variety of ailments, especially inflammatory diseases including asthma, arthritis, cerebral edema, chronic pain syndrome, chronic bowel diseases, cancer, and some other illnesses. B…	Anti-inflammatory; Boswellia species; Cancer; Chronic diseases; Memory enhancement								Afsharypuor S., Rahmany M., Essential oil constituents of two African Olibanums available in Isfahan Commercial Market, Iran J Pharmacol Sci, 1, pp. 167-170, (2005); Safayhi H., Rall B., Sailer E.R., Ammon H.P., Inhibition by boswellic acids of human leukocyte elastase, J Pharmacol Exp Ther, 281, pp. 460-463, (1997); Yousef J.M., Identifying frankincense impact by biochemical analysis and histolo…	R. Hamidpour; Department of Herbal Medicine, Pars Bioscience LLS, Leawood, KS 66224, 14109 Cambridge Lane, United States; email: rafie@parsbioscience.com		National Taiwan University						22254110				English	J. Tradit. Complement. Med.	Article	Final	All Open Access; Green Open Access; Hybrid Gold Open Access	Scopus	2-s2.0-84894552357
Baylac S.; Racine P.	Baylac, Sabine (7801623627); Racine, Philippe (6602579747)	7801623627; 6602579747	Inhibition of 5-lipoxygenase by essential oils and other natural fragment extracts	2003	International Journal of Aromatherapy	13	2-3		138	142	4	303	10.1016/S0962-4562(03)00083-3	https://www.scopus.com/inward/record.uri?eid=2-s2.0-0141869773&doi=10.1016%2fS0962-4562%2803%2900083-3&partnerID=40&md5=54e4909aac67cb6fca7c2767d60d9e73	Fragrance Division Development Laboratory, Robertet SA, 06130 Grasse, 37 Avenue Sidi Brahim, France	Baylac S.; Racine P., Fragrance Division Development Laboratory, Robertet SA, 06130 Grasse, 37 Avenue Sidi Brahim, France	Aromatherapy utilises a number of essential oils in the treatment of certain inflammatory disorders. The mechanisms of inflammation involve complex cascades of events in which the metabolism of arachidonic acid, which begins by its oxidation by the enzyme 5-lipoxygenase, plays an important role. The prime objective of this study was to assess in vitro, the potential of essential oils, absolutes a…		amyris oil; arachidonate 5 lipoxygenase; blue cypress oil; cedar atlas oil; copaiba balsam oil; curcuma extract; essential oil; fragrance; german chamomile oil; himalayan cedar oil; juniper berry oil; lemon balm oil; lemon peel oil; mandarin peel oil; myrrh oil; neroli oil; nordihydroguaiaretic acid; opoponax oil; parsley leave oil; patchouli oil; plant extract; rose oil; Salvia stenophylla oil; …		arachidonate 5 lipoxygenase, 80619-02-9; nordihydroguaiaretic acid, 500-38-9; rose oil, 8007-01-0					Abad M.J., Et al., The activity of flavonoids extracted from Tanacetum microphyllum (Compositae) on soybean lipoxygenase and prostaglandin synthetase, General Pharmacology, 26, 4, pp. 815-819, (1995); Etienne J.J., Et al., New and unexpected properties of perfumes. Effect upon free radicals and enzymes induced by essential oils, absolutes and fragrant compounds, International Journal of Cosmetic …	P. Racine; Fragrance Div. Devmt. Laboratory, Robertet SA, 06130 Grasse, 37 Avenue Sidi Brahim, France; email: philippe.racine@robertet.fr		Churchill Livingstone						09624562		IJARF		English	Int. J. Aromather.	Article	Final		Scopus	2-s2.0-0141869773
Amer A.; Mehlhorn H.	Amer, Abdelkrim (14625862100); Mehlhorn, Heinz (35591744300)	14625862100; 35591744300	Larvicidal effects of various essential oils against Aedes, Anopheles, and Culex larvae (Diptera, Culicidae)	2006	Parasitology Research	99	4		466	472	6	431	10.1007/s00436-006-0182-3	https://www.scopus.com/inward/record.uri?eid=2-s2.0-33748893956&doi=10.1007%2fs00436-006-0182-3&partnerID=40&md5=1cb3663f6f723ec6a5afc8466d0fb2fa	Omar Almukhtar University, Elbieda, P.O. Box 919, Libyan Arab Jamahiriya; Department of Zoology, Cell Biology and Parasitology, Heinrich Heine University, Düsseldorf, Germany	Amer A., Omar Almukhtar University, Elbieda, P.O. Box 919, Libyan Arab Jamahiriya; Mehlhorn H., Department of Zoology, Cell Biology and Parasitology, Heinrich Heine University, Düsseldorf, Germany	Mosquitoes in the larval stage are attractive targets for pesticides because mosquitoes breed in water, and thus, it is easy to deal with them in this habitat. The use of conventional pesticides in the water sources, however, introduces many risks to people and/or the environment. Natural pesticides, especially those derived from plants, are more promising in this aspect. Aromatic plants and thei…		Animals; Culicidae; Dose-Response Relationship, Drug; Insecticides; Larva; Lethal Dose 50; Mosquito Control; Oils, Volatile; Plant Oils; Aedes aegypti; Amyris; Anopheles stephensi; Boswellia sacra; Citrus limon; Culex pipiens quinquefasciatus; Culicidae; Diptera; Dryobalanops; Helichrysum; Juniperus; Piper nigrum; Santalaceae; Thymus vulgaris; Verbena; essential oil; larvicidal agent; Aedes aegyp…		Insecticides, ; Oils, Volatile, ; Plant Oils,					Alkofahi A., Rupprecht J.K., Anderson J.E., Mclaughlin J.L., Mikolajczak K.L., Scott B.A., Search for new pesticides from higher plants, Insecticides of Plant Origin, pp. 25-43, (1989); Amer A., Mehlhorn H., Repellency effect of forty-one essential oils against Aedes, Anopheles, and Culex mosquitoes, Parasitol Res, (2006); Amer A., Mehlhorn H., The sensilla of Aedes and Anopheles mosquitoes and t…	A. Amer; Omar Almukhtar University, Elbieda, P.O. Box 919, Libyan Arab Jamahiriya; email: a_m_amer@yahoo.com								09320113		PARRE	16642386	English	Parasitol. Res.	Article	Final		Scopus	2-s2.0-33748893956
Anderson C.; Lis-Balchin M.; Kirk-Smith M.	Anderson, C. (57209466104); Lis-Balchin, M. (7003852259); Kirk-Smith, M. (6603773455)	57209466104; 7003852259; 6603773455	Evaluation of massage with essential oils on childhood atopic eczema	2000	Phytotherapy Research	14	6		452	456	4	73	10.1002/1099-1573(200009)14:6<452::AID-PTR952>3.0.CO;2-4	https://www.scopus.com/inward/record.uri?eid=2-s2.0-0033812846&doi=10.1002%2f1099-1573%28200009%2914%3a6%3c452%3a%3aAID-PTR952%3e3.0.CO%3b2-4&partnerID=40&md5=54a9814abdac395c118e23a0d65300b0	School of Applied Science, South Bank University, London, United Kingdom; Reader in Behavioral Sciences, University of Ulster, Newtownabbey, United Kingdom	Anderson C., School of Applied Science, South Bank University, London, United Kingdom; Lis-Balchin M., School of Applied Science, South Bank University, London, United Kingdom; Kirk-Smith M., Reader in Behavioral Sciences, University of Ulster, Newtownabbey, United Kingdom	Childhood atopic eczema is an increasingly common condition in young children. As well as being irritating to the child, it causes sleepless nights for both the child and the family and leads to difficulties in parental relationships and can have severe effects on employment. A group of eight children, born to professional working mothers were studied to test the hypothesis that massage with esse…	Aromatherapy; Atopic eczema; Childhood eczema; Counselling; Essential oils; Massage	Aromatherapy; Child; Child, Preschool; Dermatitis, Atopic; Female; Humans; Male; Massage; Oils, Volatile; Treatment Outcome; Anthemis; Commiphora; Lavandula angustifolia; Litsea cubeba; Origanum majorana; Thymus vulgaris; benzoin; chamomile; essential oil; lavender oil; thyme oil; alternative medicine; article; atopic dermatitis; child; clinical article; clinical trial; controlled clinical trial;…		Oils, Volatile,					Anderson C., (1997); Bassett I.B., Pannowitz D.L., Barnetson R., A comparative study of tea tree oil versus benzoylperoxide in the treatment of acne, Med J Aust, 153, pp. 455-458, (1990); Beecher H.K., The powerful placebo, J Am Med Assoc, 159, pp. 1602-1606, (1955); Buchbauer G., Jirovetz B., Czejka M., Et al., (1993); Cork M.J., Taking the itch out of Eczema, Asthma J., 4, pp. 116-120, (1999); …									0951418X			10960901	English	Phytother. Res.	Article	Final		Scopus	2-s2.0-0033812846
Claeson P.; Andersson R.; Samuelsson G.	Claeson, P. (6701482037); Andersson, R. (7201813607); Samuelsson, G. (7005328373)	6701482037; 7201813607; 7005328373	T-cadinol: A pharmacologically active constituent of scented myrrh: Introductory pharmacological characterization and high field 1H- and 13C-NMR data	1991	Planta Medica	57	4		352	356	4	63	10.1055/s-2006-960116	https://www.scopus.com/inward/record.uri?eid=2-s2.0-0025743365&doi=10.1055%2fs-2006-960116&partnerID=40&md5=99e77598410839ac207b637ade54928c	Sweden	Claeson P., Sweden; Andersson R., Sweden; Samuelsson G., Sweden	Fractionation of an ethyl acetate extract of scented myrrh (resin of Commiphora guidottii Chiov., Burseraceae), using the guinea pig ileum test to monitor pharmacological activity, resulted in isolation of the sesquiterpene(+)-T-cadinol. High field NMR spectroscopy yielded new detailed 1H- and 13C-NMR data for the compound. T-cadinol was shown to have a concentration-dependent smooth muscle relax…		Animalia; Burseraceae; Cavia porcellus; Commiphora; Sus scrofa; antidiarrheal agent; chlorpromazine; cholera toxin; commiphora guidottii extract; plant extract; T cadinol; unclassified drug; animal model; animal tissue; article; carbon nuclear magnetic resonance; controlled study; diarrhea; drug isolation; guinea pig; ileum; intraperitoneal drug administration; male; mouse; nonhuman; proton nucle…		chlorpromazine, 50-53-3, 69-09-0; T cadinol, 5937-11-1	hibernal, Leo, Sweden	Leo, Sweden												00320943		PLMEA	1775577	English	PLANTA MED.	Article	Final		Scopus	2-s2.0-0025743365
Mikhaeil B.R.; Maatooq G.T.; Badria F.A.; Amer M.M.A.	Mikhaeil, Botros R. (6506125219); Maatooq, Galal T. (6603972661); Badria, Farid A. (7003748634); Amer, Mohamed M. A. (35557167500)	6506125219; 6603972661; 7003748634; 35557167500	Chemistry and immunomodulatory activity of frankincense oil	2003	Zeitschrift fur Naturforschung - Section C Journal of Biosciences	58	3-4		230	238	8	88	10.1515/znc-2003-3-416	https://www.scopus.com/inward/record.uri?eid=2-s2.0-0037351055&doi=10.1515%2fznc-2003-3-416&partnerID=40&md5=4d9b7286676f3252849cb8f179f67f81	Department of Pharmacognosy, Faculty of Pharmacy, Mansoura University, Mansoura 35516, Egypt	Mikhaeil B.R., Department of Pharmacognosy, Faculty of Pharmacy, Mansoura University, Mansoura 35516, Egypt; Maatooq G.T., Department of Pharmacognosy, Faculty of Pharmacy, Mansoura University, Mansoura 35516, Egypt; Badria F.A., Department of Pharmacognosy, Faculty of Pharmacy, Mansoura University, Mansoura 35516, Egypt; Amer M.M.A., Department of Pharmacognosy, Faculty of Pharmacy, Mansoura Uni…	The yield of steam distillation of frankincense essential oil (3%); and its physicochemical constants were determined. Capillary GC/MS technique was used for the analysis of the oil. Several oil components were identified based upon comparison of their mass spectral data with those of reference compounds published in literature or stored in a computer library. The oil was found to contain monoter…	Frankincense Essential Oil; Immunomodulatory Activity	Boswellia sacra; Duva							Abdel Wahab S.M., Aboutabl E.A., Elzalabani S.M., Fouad H.A., De Pooter H.L., El Fallaha B., The essential oil of olibanum, Planta Med., 53, pp. 382-384, (1987); Adams R.P., Identification of Essential Oils by Ion Trap Mass Spectroscopy, (1989); Adams R.P., Identification of Essential Oil Components by Gas Chromatography Mass Spectroscopy, (1995); Ammar N., Founier G., El-Deeb S., The volatile co…	B.R. Mikhaeil; Department of Pharmacognosy, Faculty of Pharmacy, Mansoura University, Mansoura 35516, Egypt; email: botros113426@yahoo.com		Verlag der Zeitschrift fur Naturforschung						09395075		ZNCBD	12710734	English	Z. Naturforsch. Sect. C J. Biosci.	Article	Final	All Open Access; Hybrid Gold Open Access	Scopus	2-s2.0-0037351055
Mazzio E.A.; Soliman K.F.A.	Mazzio, Elizabeth A. (6601895168); Soliman, Karam F. A. (7005441388)	6601895168; 7005441388	In vitro screening for the tumoricidal properties of international medicinal herbs	2009	Phytotherapy Research	23	3		385	398	13	131	10.1002/ptr.2636	https://www.scopus.com/inward/record.uri?eid=2-s2.0-61449151891&doi=10.1002%2fptr.2636&partnerID=40&md5=29b8af77cc37d5f63ebb41be321acc5f	College of Pharmacy and Pharmaceutical Sciences, Florida A and M University, Tallahassee, FL 32307, United States	Mazzio E.A., College of Pharmacy and Pharmaceutical Sciences, Florida A and M University, Tallahassee, FL 32307, United States; Soliman K.F.A., College of Pharmacy and Pharmaceutical Sciences, Florida A and M University, Tallahassee, FL 32307, United States	There is growing use of anticancer complementary and alternative medicines (CAMs) worldwide. The purpose of the current study is to assess a sizeable variety of natural and plant sources of diverse origin, to ascertain prospective research directives for cancer treatment and potential new chemotherapy drug sources. In this study, 374 natural extracts (10 μg/mL-5 mg/mL) were evaluated for dose-dep…	Cancer; Frankincense; Herbs; Myrrh; Screening; Teasel; Wild yam	Antineoplastic Agents, Phytogenic; Cell Line, Tumor; Humans; Plant Extracts; Plants, Medicinal; Amaranthaceae; Apiaceae; Arecaceae; Astragalus (angiosperm); Bassia scoparia; Berberidaceae; Boraginaceae; Boswellia sacra; Burseraceae; Calamus (angiosperm); Caulophyllum thalictroides; Clusiaceae; Commiphora; Coniferopsida; Cyamopsis tetragonoloba; Dichroa; Dichroa febrifuga; Dicotyledoneae; Dioscore…		pyrite, 1309-36-0; Antineoplastic Agents, Phytogenic, ; Plant Extracts,			National Center for Research Resources, NCRR, (G12RR003020)		Alderman S., Kailas S., Goldfarb S., Singaram C., Malone D.G., Cholestatic hepatitis after ingestion of chaparral leaf, confirmation by endoscopic retrograde cholangiopancreatography and liver biopsy, J Clin Gastroenterol, 19, pp. 242-247, (1994); Banerjee S., Bueso-Ramos C., Aggarwal B.B., Suppression of 7,12-dimethylbenz(a)anthracene-induced mammary carcinogenesis in rats by resveratrol, role o…	K. F. A. Soliman; College of Pharmacy and Pharmaceutical Sciences, Florida A and M University, Tallahassee, FL 32307, United States; email: karam.soliman@famu.edu								10991573		PHYRE	18844256	English	Phytother. Res.	Article	Final	All Open Access; Green Open Access	Scopus	2-s2.0-61449151891
Chao S.; Young G.; Oberg C.; Nakaoka K.	Chao, Sue (7202623226); Young, Gary (54685545300); Oberg, Craig (7006588365); Nakaoka, Karen (23482303500)	7202623226; 54685545300; 7006588365; 23482303500	Inhibition of methicillin-resistant Staphylococcus aureus (MRSA) by essential oils	2008	Flavour and Fragrance Journal	23	6		444	449	5	89	10.1002/ffj.1904	https://www.scopus.com/inward/record.uri?eid=2-s2.0-59849128159&doi=10.1002%2fffj.1904&partnerID=40&md5=173d14082c1c9994d9d060cec339ec79	Young Living Essential Oils, Lehi, UT, United States; Department of Microbiology, Weber State University, Ogden, UT, United States	Chao S., Young Living Essential Oils, Lehi, UT, United States; Young G., Young Living Essential Oils, Lehi, UT, United States; Oberg C., Department of Microbiology, Weber State University, Ogden, UT, United States; Nakaoka K., Department of Microbiology, Weber State University, Ogden, UT, United States	Ninety-one essential oils, each distilled from a single plant source, and 64 blended essential oils obtained from a commercial source were screened using the disc diffusion assay for inhibitory activity against methicillin-resistant Staphylococcus aureus (MRSA). Of the 91 single essential oils, 78 exhibited zones of inhibition against MRSA, with lemongrass, lemon myrtle, mountain savory, cinnamon…	Essential oils; Inhibition; MRSA	Boswellia sacra; Cananga odorata; Chamaemelum nobile; Cinnamomum verum; Citrus limon; Corymbia citriodora; Cupressus; Eucalyptus; Eucalyptus globulus; Eucalyptus radiata; Lavandula; Melissa; Mentha x piperita; methicillin resistant Staphylococcus aureus; Picea; Staphylococcus aureus; Syzygium aromaticum; Thymus vulgaris; Sugar (sucrose); beta pinene; bornyl acetate; camphene; carvacrol; caryophyl…		beta pinene, 127-91-3; bornyl acetate, 76-49-3; camphene, 79-92-5; carvacrol, 499-75-2; caryophyllene, 87-44-5; cineole, 470-82-6, 55962-72-6; cinnamaldehyde, 104-55-2; citral, 106-26-3, 141-27-5, 5392-40-5; citronellal, 106-23-0, 8000-29-1; cuminaldehyde, 122-03-2; eugenol, 97-53-0; geraniol, 106-24-1; geranyl acetate, 105-87-3; limonene, 138-86-3, 5989-27-5; linalool, 78-70-6; meticillin, 132-9…					MRSA in Healthcare Settings, (2008); Saravolatz L.D., Markowitz N., Arking L., Et al., Ann. Intern. Med, 96, pp. 11-16, (1982); Carr A.C., N. Z. Pharm, 18, pp. 1-5, (1998); Carson C.F., Riley T.V., Rural Industr. Res. N. Z, pp. 1-52, (1998); Carson C.F., Riley T.V., Comm. Dis. Intell, SUPPL., (2003); Carson C.F., Hammer K.A., Riley T.V., Clin. Microbiol. Rev, 19, pp. 50-62, (2006); Chao S.C., You…	S. Chao; Young Living Essential Oils, Lehi, UT, United States; email: schao@youngliving.com								10991026		FFJOE		English	Flavour Fragrance J.	Article	Final		Scopus	2-s2.0-59849128159
Yong S.P.; Lee J.H.; Bondar J.; Harwalkar J.A.; Safayhi H.; Golubic M.	Yong, Seok Park (46361943100); Lee, Joung H. (7601476030); Bondar, Judy (6603597768); Harwalkar, Jyoti A. (6603198602); Safayhi, Hasan (7003767140); Golubic, Mladen (7003735695)	46361943100; 7601476030; 6603597768; 6603198602; 7003767140; 7003735695	Cytotoxic action of acetyl-11-keto-β-boswellic acid (AKBA) on meningioma cells	2002	Planta Medica	68	5		397	401	4	70	10.1055/s-2002-32090	https://www.scopus.com/inward/record.uri?eid=2-s2.0-0036271249&doi=10.1055%2fs-2002-32090&partnerID=40&md5=fc1e47ec3974082ebe2a66fee697b57a	Cleveland Clinic Foundation, Department of Neurosurgery, Cleveland, OH 44195, 9500 Euclid Avenue/ND4-52A, United States; Department of Neurosurgery, Dongguk University Hospital, Kyung Ju, South Korea; Institute of Pharmaceutical Sciences, Department of Pharmacology, University of Tuebingen, Tuebingen, Germany	Yong S.P., Cleveland Clinic Foundation, Department of Neurosurgery, Cleveland, OH 44195, 9500 Euclid Avenue/ND4-52A, United States, Department of Neurosurgery, Dongguk University Hospital, Kyung Ju, South Korea; Lee J.H., Cleveland Clinic Foundation, Department of Neurosurgery, Cleveland, OH 44195, 9500 Euclid Avenue/ND4-52A, United States; Bondar J., Cleveland Clinic Foundation, Department of Ne…	Acetyl-11-keto-β-boswellic acid (AKBA) is a naturally occurring pentacyclic triterpene isolated from the gum resin exudate of the tree Boswellia serrata (frankincense). Because pentacyclic triterpenes have antiproliferative and cytotoxic effects against different tumor types, we investigated whether AKBA would act in a similar fashion on primary human meningioma cell cultures. Primary cell cultur…	5-lipoxygenase; Acetyl-11-keto-β-boswellic acid; Extracellular signal-regulated kinase; Meningioma; Proliferation; Ras	Boswellia; Cell Movement; Humans; Immunoblotting; Inhibitory Concentration 50; Lipoxygenase Inhibitors; Meningioma; Mitogen-Activated Protein Kinase 1; Mitogen-Activated Protein Kinase 3; Mitogen-Activated Protein Kinases; Phosphorylation; Plant Extracts; Signal Transduction; Triterpenes; Tumor Cells, Cultured; Boswellia; Boswellia sacra; Boswellia serrata; acetyl 11 oxo beta boswellic acid; bosw…		boswellic acid, 631-69-6; mitogen activated protein kinase 1, 137632-08-7; Lipoxygenase Inhibitors, ; Mitogen-Activated Protein Kinase 1, 2.7.1.37; Mitogen-Activated Protein Kinase 3, 2.7.1.37; Mitogen-Activated Protein Kinases, 2.7.1.37; Plant Extracts, ; Triterpenes, ; acetyl-11-ketoboswellic acid,					Black P., Meningiomas, Neurosurgery, 32, pp. 643-657, (1993); Shu J., Lee J.H., Harwalkar A.J., Oh-Siskovic S., Stacey D.W., Golubic M., Adenovirus-mediated transfer of dominant negative H-ras gene inhibits proliferation of primary meningioma cells, Neurosurgery, 44, pp. 579-588, (1999); Hoshino R., Chatani Y., Yamori T., Oka H., Yoshida O., Shimada Y., Ari-i S., Wada H., Fujimoto J., Kohno M., C…	M. Golubic; Cleveland Clinic Foundation, Department of Neurosurgery, Cleveland, OH 44195, 9500 Euclid Avenue/ND4-52A, United States; email: golubim@ccf.org								00320943		PLMEA	12058313	English	Planta Med.	Article	Final		Scopus	2-s2.0-0036271249
Buckley S.A.; Evershed R.P.	Buckley, S.A. (7101613837); Evershed, R.P. (7005538923)	7101613837; 7005538923	Organic chemistry of embalming agents in Pharaonic and Graeco-Roman mummies	2001	Nature	413	6858		837	841	4	159	10.1038/35101588	https://www.scopus.com/inward/record.uri?eid=2-s2.0-0035950143&doi=10.1038%2f35101588&partnerID=40&md5=f690c2088f44fccc2b7c2fb720229b02	Biogeochemistry Research Centre, School of Chemistry, University of Bristol, Bristol BS8 ITS, United Kingdom	Buckley S.A., Biogeochemistry Research Centre, School of Chemistry, University of Bristol, Bristol BS8 ITS, United Kingdom; Evershed R.P., Biogeochemistry Research Centre, School of Chemistry, University of Bristol, Bristol BS8 ITS, United Kingdom	Chemical treatments were an essential element of ancient Egyptian mummification. Although the inorganic salt natron is recognized as having a central role as a desiccant, without the application of organic preservatives the bodies would have decomposed in the humid environment of the tombs. The nature of the organic treatments remains obscure, because the ancient Egyptians left no written record …		Adult; Egypt; Embalming; Fatty Acids; Female; Gas Chromatography-Mass Spectrometry; Greek World; History, Ancient; Humans; Lipids; Male; Mummies; Resins, Plant; Roman World; Waxes; Egypt; Cassia; Commiphora; Roman; Atmospheric humidity; Biological materials preservation; Sampling; inorganic salt; natural product; sodium carbonate; archaeological evidence; biochemistry; article; decomposition; Egy…		beeswax, 8012-89-3; Fatty Acids, ; Lipids, ; Resins, Plant, ; Waxes,					Sandison A.T., The use of natron in mummification in ancient Egypt, J. Near Eastern Studies, 22, pp. 259-267, (1963); Hunter J., Roberts C., Martin A., Studies in Crime: An Introduction to Forensic Archaeology, pp. 63-78, (1996); Herodotus, The Histories, pp. 160-161, (1954); Siculus D., The Library History, (1935); Strabo, The Geography, (1932); Pliny, Natural History, (1968); Smith G.E., Dawson…									00280836		NATUA	11677605	English	Nature	Article	Final		Scopus	2-s2.0-0035950143
Gilbert N.C.; Gerstmeier J.; Schexnaydre E.E.; Börner F.; Garscha U.; Neau D.B.; Werz O.; Newcomer M.E.	Gilbert, Nathaniel C. (23004124000); Gerstmeier, Jana (55216690000); Schexnaydre, Erin E. (57191108092); Börner, Friedemann (57210338033); Garscha, Ulrike (13806265500); Neau, David B. (18042121400); Werz, Oliver (7003837868); Newcomer, Marcia E. (7005877432)	23004124000; 55216690000; 57191108092; 57210338033; 13806265500; 18042121400; 7003837868; 7005877432	Structural and mechanistic insights into 5-lipoxygenase inhibition by natural products	2020	Nature Chemical Biology	16	7		783	790	7	108	10.1038/s41589-020-0544-7	https://www.scopus.com/inward/record.uri?eid=2-s2.0-85084511523&doi=10.1038%2fs41589-020-0544-7&partnerID=40&md5=34c4ec915520726fa4d7cdec5f4bee95	Department of Biological Sciences, Louisiana State University, Baton Rouge, LA, United States; Department of Pharmaceutical/Medicinal Chemistry, Institute of Pharmacy, Friedrich-Schiller-University, Jena, Germany; Cornell University, Northeastern Collaborative Access Team, Argonne National Laboratory, Argonne, IL, United States	Gilbert N.C., Department of Biological Sciences, Louisiana State University, Baton Rouge, LA, United States; Gerstmeier J., Department of Pharmaceutical/Medicinal Chemistry, Institute of Pharmacy, Friedrich-Schiller-University, Jena, Germany; Schexnaydre E.E., Department of Biological Sciences, Louisiana State University, Baton Rouge, LA, United States; Börner F., Department of Pharmaceutical/Med…	Leukotrienes (LT) are lipid mediators of the inflammatory response that are linked to asthma and atherosclerosis. LT biosynthesis is initiated by 5-lipoxygenase (5-LOX) with the assistance of the substrate-binding 5-LOX-activating protein at the nuclear membrane. Here, we contrast the structural and functional consequences of the binding of two natural product inhibitors of 5-LOX. The redox-type …		Allosteric Site; Arachidonate 5-Lipoxygenase; Biological Products; Catalytic Domain; Cloning, Molecular; Crystallography, X-Ray; Escherichia coli; Gene Expression; Genetic Vectors; Humans; Hydroxyeicosatetraenoic Acids; Leukotriene B4; Lipoxygenase Inhibitors; Masoprocol; Models, Molecular; Protein Binding; Protein Conformation, alpha-Helical; Protein Conformation, beta-Strand; Protein Interactio…		arachidonate 5 lipoxygenase, 80619-02-9; nordihydroguaiaretic acid, 500-38-9; hydroxyicosatetraenoic acid, 69845-60-9; leukotriene B4, 71160-24-2; 5-hydroxy-6,8,11,14-eicosatetraenoic acid, ; acetyl-11-ketoboswellic acid, ; ALOX5 protein, human, ; Arachidonate 5-Lipoxygenase, ; Biological Products, ; Hydroxyeicosatetraenoic Acids, ; Leukotriene B4, ; Lipoxygenase Inhibitors, ; Masoprocol, ; Recom…			CRC 1127 ChemBioSys; Louisiana Governor’s Biotechnology Initiative; National Institutes of Health, NIH, (P30 GM124165); U.S. Department of Energy, USDOE; National Heart, Lung, and Blood Institute, NHLBI, (R01HL107887); NIH Office of the Director, OD, (S10OD021527); National Institute of General Medical Sciences, NIGMS; American Heart Association, AHA, (16GRNT31000010); Office of Science, SC; Argo…	This work was funded in part by grants to M.E.N. (nos. NIH HL107887 and AHA 16GRNT31000010, and the NIH P50AT002776 seed grant, and the Louisiana Governor’s Biotechnology Initiative) and O.W. (Deutsche Forschungsgemeinschaft (DFG, the German Research Foundation), project no. 316213987, SFB 1278 PolyTarget (project nos. A04 and C02), CRC 1127 ChemBioSys (project no. A04) and Free State of Thuringi…	Haeggstrom J.Z., Funk C.D., Lipoxygenase and leukotriene pathways: biochemistry, biology, and roles in disease, Chem. Rev., 111, pp. 5866-5898, (2011); Radmark O., Werz O., Steinhilber D., Samuelsson B., 5-Lipoxygenase, a key enzyme for leukotriene biosynthesis in health and disease, Biochim Biophys. Acta, 1851, pp. 331-339, (2015); Serhan C.N., Pro-resolving lipid mediators are leads for resolut…	M.E. Newcomer; Department of Biological Sciences, Louisiana State University, Baton Rouge, United States; email: newcomer@lsu.edu; O. Werz; Department of Pharmaceutical/Medicinal Chemistry, Institute of Pharmacy, Friedrich-Schiller-University, Jena, Germany; email: oliver.werz@uni-jena.de		Nature Research						15524450		NCBAB	32393899	English	Nat. Chem. Biol.	Article	Final	All Open Access; Green Open Access	Scopus	2-s2.0-85084511523
Amer A.; Mehlhorn H.	Amer, Abdelkrim (14625862100); Mehlhorn, Heinz (35591744300)	14625862100; 35591744300	Persistency of larvicidal effects of plant oil extracts under different storage conditions	2006	Parasitology Research	99	4		473	477	4	110	10.1007/s00436-006-0183-2	https://www.scopus.com/inward/record.uri?eid=2-s2.0-33748916432&doi=10.1007%2fs00436-006-0183-2&partnerID=40&md5=292f1992af867af315e39d9b059d6260	Omar Almukhtar University, Elbieda, P.O. Box 919, Libyan Arab Jamahiriya; Department of Zoology, Cell Biology and Parasitology, Heinrich Heine University, Düsseldorf, Germany	Amer A., Omar Almukhtar University, Elbieda, P.O. Box 919, Libyan Arab Jamahiriya; Mehlhorn H., Department of Zoology, Cell Biology and Parasitology, Heinrich Heine University, Düsseldorf, Germany	The persistency of larvicidal effects of 13 oils (camphor, thyme, amyris, lemon, cedarwood, frankincense, dill, myrtle, juniper, black pepper, verbena, helichrysum, and sandalwood) was examined by storage of 50-ppm solutions under different conditions (open, closed, in the light, and in the dark) for 1 month after the preparation of the solutions. The stored solutions were tested against Aedes ae…		Animals; Culicidae; Drug Stability; Drug Storage; Insecticides; Larva; Mosquito Control; Plant Oils; Time Factors; Toxicity Tests; Aedes aegypti; Amyris; Boswellia sacra; Citrus limon; Dryobalanops; Helichrysum; Juniperus; Piper nigrum; Santalaceae; Thymus vulgaris; Verbena; amyris oil; black pepper oil; camphor; cedarwood oil; dill oil; essential oil; frankincense oil; Helichrysum extract; junip…		camphor, 464-49-3, 76-22-2, 8008-51-3; dill oil, 8006-75-5; juniperus oil, 8002-68-4; lemon oil, 8008-56-8; sandalwood oil, 8006-87-9; thyme oil, 8007-46-3; Insecticides, ; Plant Oils,					Amer A., Mehlhorn H., Repellency effect of forty-one essential oils against Aedes, Anopheles, and Culex mosquitoes, Parasitol Res, (2006); Amer A., Mehlhorn H., The sensilla of Aedes and Anopheles mosquitoes and their importance in repellency, Parasitol Res, (2006); Amer A., Mehlhorn H., Larvicidal effects of various essential oils against Aedes, Anopheles, and Culex larvae (Diptera: Culicidae), …	A. Amer; Omar Almukhtar University, Elbieda, P.O. Box 919, Libyan Arab Jamahiriya; email: a_m_amer@yahoo.com								09320113		PARRE	16642385	English	Parasitol. Res.	Article	Final		Scopus	2-s2.0-33748916432
Brody R.H.; Edwards H.G.M.; Pollard A.M.	Brody, Rachel H. (7006641270); Edwards, Howell G. M. (7202660467); Pollard, A. Mark (7103193554)	7006641270; 7202660467; 7103193554	Fourier transform-Raman spectroscopic study of natural resins of archaeological interest	2002	Biopolymers - Biospectroscopy Section	67	2		129	141	12	53	10.1002/bip.10059	https://www.scopus.com/inward/record.uri?eid=2-s2.0-0036294740&doi=10.1002%2fbip.10059&partnerID=40&md5=446b30bbd45f973bc58ef356bc5989cb	Department of Chemical and Forensic Sciences, University of Bradford, Bradford, West Yorkshire BD7 1DP, United Kingdom; Department of Archaeological Sciences, University of Bradford, Bradford, West Yorkshire BD7 1DP, United Kingdom	Brody R.H., Department of Chemical and Forensic Sciences, University of Bradford, Bradford, West Yorkshire BD7 1DP, United Kingdom, Department of Archaeological Sciences, University of Bradford, Bradford, West Yorkshire BD7 1DP, United Kingdom; Edwards H.G.M., Department of Chemical and Forensic Sciences, University of Bradford, Bradford, West Yorkshire BD7 1DP, United Kingdom; Pollard A.M., Depa…	Resins from several different genera are studied using Fourier transform (FT)-Raman spectroscopy. Tree resins can be broadly divided into those that contain diterpenoid components and those that contain triterpenoid components. The diterpenoid resins analyzed are from the genera Pinus, Cedrus, and Agathis (kauri resin) and the triterpenoid resins examined are samples from Pistacia, Boswellia (fra…	Diterpenoids; Fourier transform-Raman spectroscopy; Resins; Triterpenoids	Archaeology; Fourier Analysis; Resins, Plant; Spectrum Analysis, Raman; Agathis australis; Boswellia; Boswellia sacra; Cedrus; Cedrus libani; Commiphora; Pistacia; Fourier transforms; Oxidation; Raman spectroscopy; diterpene; resin; terpenoid; triterpene; archeology; article; chemical analysis; Fourier transformation; oxidation; pine; Raman spectrometry; Natural resins; Biopolymers		Resins, Plant,					Fox A., Heron C., Sutton M.Q., Archaeometry, 37, pp. 363-375, (1995); Mills J.S., White R., Stud Conserv, 22, pp. 12-31, (1997); Fraquet H., Amber, (1987); Howes F.N., Vegetable Gums and Resins, (1949); Mahajan B., Taneja S.C., Sethi V.K., Dhar K.L., Phytochemistry, 39, pp. 453-455, (1995); Edwards H.G.M., Farwell D.W., Daffner L., Spectrochim Acta Part A, 52, pp. 1639-1648, (1996); Edwards H.G.M…	R.H. Brody; Department of Chemical Science, University of Bradford, Bradford, West Yorkshire BD7 1DP, United Kingdom; email: R.H.Brody@bradford.ac.uk								00063525		BIBIF	12073935	English	Biopolym. Biospectrosc. Sect.	Article	Final		Scopus	2-s2.0-0036294740
Mathe C.; Culioli G.; Archier P.; Vieillescazes C.	Mathe, Carole (7005254616); Culioli, Gérald (6602358838); Archier, Paul (6602376748); Vieillescazes, Cathy (6603165821)	7005254616; 6602358838; 6602376748; 6603165821	Characterization of archaeological frankincense by gas chromatography-mass spectrometry	2004	Journal of Chromatography A	1023	2		277	285	8	104	10.1016/j.chroma.2003.10.016	https://www.scopus.com/inward/record.uri?eid=2-s2.0-0344256474&doi=10.1016%2fj.chroma.2003.10.016&partnerID=40&md5=2585d70a45ac060d319b19072558f9d8	Lab. Chim. Bio-Organique/Syst. M., Faculté des Sciences, Univ. d'Avignon/des Pays de Vaucluse, Avignon F-84000, 33 rue Louis Pasteur, France; Laboratoire RCMO, Fac. des Sciences et Techniques, Univ. de Toulon et du Var, F-83957 La Garde Cedex, Avenue de l'Université, France	Mathe C., Lab. Chim. Bio-Organique/Syst. M., Faculté des Sciences, Univ. d'Avignon/des Pays de Vaucluse, Avignon F-84000, 33 rue Louis Pasteur, France; Culioli G., Lab. Chim. Bio-Organique/Syst. M., Faculté des Sciences, Univ. d'Avignon/des Pays de Vaucluse, Avignon F-84000, 33 rue Louis Pasteur, France, Laboratoire RCMO, Fac. des Sciences et Techniques, Univ. de Toulon et du Var, F-83957 La Gard…	A simple gas chromatography-mass spectrometry (GC-MS) method has been developed for the characterization of frankincense in archaeological samples. After trimethylsilylation of the methanolic extract, 15 triterpenoids have been found among the chemical constituents of commercial olibanum (α-boswellic acid, 3-O-acetyl-α-boswellic acid, β-boswellic acid, 3-O-acetyl-β-boswellic acid, α-amyrin, β-amy…	Boswellia; Boswellic acids; Frankincense; Lupane triterpenes; Oleanane triterpenes; Olibanum; Triterpenoids; Ursane triterpenes	Boswellia; Boswellia sacra; Architectural design; Degradation; Excavation; Mass spectrometry; 3 epi alpha amyrin; 3 epi beta amyrin; 3 epilupeol; 3 o acetyl alpha boswellic acid; 3 o acetyl beta boswellic acid; 3 o acetylhydroxylup 20(29) en 24 oic acid; 3alpha hydroxylup 20(29) en 24 oic acid; alpha amyrenone; alpha amyrin; alpha boswellic acid; beta amyrenone; beta amyrin; beta boswellic acid; …		alpha amyrin, 638-95-9; beta amyrin, 559-70-6; boswellic acid, 631-69-6; lupeol, 545-47-1; methanol, 67-56-1					Clarkson J.J., Chase M.W., Harley M.M., Kew Bull., 57, (2002); Tucker A.O., Econ. Bot., 40, (1986); Archier P., Vieillescazes C., Analusis, 28, (2000); Thulin M., Warfa A.M., Kew Bull., 42, (1987); Duperon J., Rev. Cytol. Biol. Végét. Bot., 16, (1993); Coppens J.J.W., Flavours and Fragrances of Plant Origin. Non-Wood Forest Products, 1, (1995); Basar S., Koch A., Konig W.A., Flavour Frag. J., 16,…	G. Culioli; Laboratoire RCMO, Fac. des Sciences et Techniques, Univ. de Toulon et du Var, F-83957 La Garde Cedex, Avenue de l'Université, France; email: vieillescazes@univ-avignon.fr		Elsevier						00219673		JCRAE	14753694	English	J. Chromatogr. A	Article	Final		Scopus	2-s2.0-0344256474
Ni X.; Suhail M.M.; Yang Q.; Cao A.; Fung K.-M.; Postier R.G.; Woolley C.; Young G.; Zhang J.; Lin H.-K.	Ni, Xiao (55521028900); Suhail, Mahmoud M. (54685000900); Yang, Qing (57195636242); Cao, Amy (54683519100); Fung, Kar-Ming (7202935012); Postier, Russell G. (7004526785); Woolley, Cole (54685495200); Young, Gary (54685545300); Zhang, Jingzhe (34975018400); Lin, Hsueh-Kung (7405567955)	55521028900; 54685000900; 57195636242; 54683519100; 7202935012; 7004526785; 54685495200; 54685545300; 34975018400; 7405567955	Frankincense essential oil prepared from hydrodistillation of Boswellia sacra gum resins induces human pancreatic cancer cell death in cultures and in a xenograft murine model	2012	BMC Complementary and Alternative Medicine	12		1212				78	10.1186/1472-6882-12-253	https://www.scopus.com/inward/record.uri?eid=2-s2.0-84870882544&doi=10.1186%2f1472-6882-12-253&partnerID=40&md5=4ab70957e4360d4af1d5acba520cad93	Department of General Surgery, Long Hua Hospital Shanghai University of Traditional Chinese Medicine, Shanghai, China; Al Afia Medical Complex, Salalah, Oman; Department of Urology, University of Oklahoma Health Sciences Center, Oklahoma City, OK, 73104, United States; Department of Biological Sciences, University of Southern California, Los Angeles, CA 90089, United States; Department of Patholo…	Ni X., Department of General Surgery, Long Hua Hospital Shanghai University of Traditional Chinese Medicine, Shanghai, China; Suhail M.M., Al Afia Medical Complex, Salalah, Oman; Yang Q., Department of Urology, University of Oklahoma Health Sciences Center, Oklahoma City, OK, 73104, United States; Cao A., Department of Biological Sciences, University of Southern California, Los Angeles, CA 90089,…	Background: Regardless of the availability of therapeutic options, the overall 5-year survival for patients diagnosed with pancreatic cancer remains less than 5%. Gum resins from Boswellia species, also known as frankincense, have been used as a major ingredient in Ayurvedic and Chinese medicine to treat a variety of health-related conditions. Both frankincense chemical extracts and essential oil…	Apoptosis; Boswellia sacra, Boswellic acid; Essential oil; Frankincense; Hydrodistillation; Pancreatic cancer	antineoplastic agent; boswellic acid; caspase; cyclin D1; cyclin dependent kinase 4; essential oil; frankincense; mitogen activated protein kinase 1; mitogen activated protein kinase 3; protein kinase B; resin; unclassified drug; animal experiment; animal model; animal tissue; antineoplastic activity; antiproliferative activity; apoptosis; article; Boswellia sacra; cancer cell; cell culture; cell…		boswellic acid, 631-69-6; caspase, 186322-81-6; cyclin dependent kinase 4, 147014-97-9; mitogen activated protein kinase 1, 137632-08-7; mitogen activated protein kinase 3, 137632-07-6; protein kinase B, 148640-14-6			Young Living Essential Oils	This work was partly supported by Young Living Essential Oils (Lehi, UT). Interpretation and publication of results were the prerogative of the authors.	Siegel R., Naishadham D., Jemal A., Cancer statistics, 2012, CA Cancer J Clin, 62, 1, pp. 10-29, (2012); Hariharan D., Saied A., Kocher H.M., Analysis of mortality rates for pancreatic cancer across the world, HPB (Oxford), 10, 1, pp. 58-62, (2008); Nakai Y., Isayama H., Sasaki T., Sasahira N., Tsujino T., Toda N., Kogure H., Matsubara S., Ito Y., Togawa O., Et al., A multicentre randomised phase…	J. Zhang; Department of General Surgery, Long Hua Hospital Shanghai University of Traditional Chinese Medicine, Shanghai, China; email: zjzzzq@sina.com		BioMed Central						14726882		BCAMC	23237355	English	BMC Complement. Altern. Med.	Article	Final	All Open Access; Gold Open Access; Green Open Access	Scopus	2-s2.0-84870882544
Assimopoulou A.N.; Zlatanos S.N.; Papageorgiou V.P.	Assimopoulou, A.N. (6603057548); Zlatanos, S.N. (8417635900); Papageorgiou, V.P. (7003392318)	6603057548; 8417635900; 7003392318	Antioxidant activity of natural resins and bioactive triterpenes in oil substrates	2005	Food Chemistry	92	4		721	727	6	118	10.1016/j.foodchem.2004.08.033	https://www.scopus.com/inward/record.uri?eid=2-s2.0-17444402892&doi=10.1016%2fj.foodchem.2004.08.033&partnerID=40&md5=413b0b1548c009898fefe823afe76181	Organic Chemistry Laboratory, Department of Chemical Engineering, Aristotle University of Thessaloniki, 541 24 Thessaloniki, Greece	Assimopoulou A.N., Organic Chemistry Laboratory, Department of Chemical Engineering, Aristotle University of Thessaloniki, 541 24 Thessaloniki, Greece; Zlatanos S.N., Organic Chemistry Laboratory, Department of Chemical Engineering, Aristotle University of Thessaloniki, 541 24 Thessaloniki, Greece; Papageorgiou V.P., Organic Chemistry Laboratory, Department of Chemical Engineering, Aristotle Univ…	Natural resins that possess biological properties (Pistacia lentiscus var. Chia, Commiphora myrrh, Boswellia serrata and Gum storax) and the bioactive triterpenes (oleanolic acid and ursolic acid) were studied for their antioxidant activities. Lard, corn oil, olive oil and sunflower oil were used as oil substrates for the antioxidant assay. Pistacia lentiscus resin showed significant antioxidant …	Antioxidant activity; Boswellia serrata; Commiphora myrrh; Mastic gum; Oven test; Pistacia lentiscus	Boswellia serrata; Commiphora; Helianthus; Pistacia lentiscus; Styrax officinalis; Zea mays; citric acid; corn oil; essential oil; lard; oil; oleanolic acid; olive oil; resin; sunflower oil; triterpene derivative; ursolic acid; antioxidant activity; article; Boswellia; chemical analysis; chemical procedures; Commiphora; Pistacia lentiscus; statistical significance		citric acid, 126-44-3, 5949-29-1, 77-92-9, 8002-14-0; corn oil, 8001-30-7; lard, 61789-99-9; oleanolic acid, 508-02-1; olive oil, 8001-25-0; sunflower oil, 8001-21-6; ursolic acid, 77-52-1			State Scholarships Foundation, IKY	Prof. D. Boskou (Department of Chemistry, Aristotle University of Thessaloniki) is gratefully acknowledged for his useful recommendations. We gratefully acknowledge Mr. J. Perikos (Mastic Gum Growers Association) for kindly providing the samples of Pistacia lentiscus resin and its essential oil. Dr. N. Argyriades (Vioryl S.A, Athens) is also thanked for kindly donating us the samples of the resin…	Official Methods and Recommended Practices of the American Oil Chemists' Society Method Cd 8-53 and Method Cd 1890 (4th Ed.), (1990); Al-Said M., Ageel A.M., Parmar N.S., Tariq M., Evaluation of mastic, a crude drug obtained from Pistacia lentiscus for gastric and duodenal anti-ulcer activity, Journal of Ethnopharmacology, 15, pp. 271-278, (1986); Block W., Life Enhancement, Discovering Antibacte…	V.P. Papageorgiou; Organic Chemistry Laboratory, Department of Chemical Engineering, Aristotle University of Thessaloniki, 541 24 Thessaloniki, Greece; email: vaspap@eng.auth.gr		Elsevier Ltd						03088146		FOCHD		English	Food Chem.	Article	Final		Scopus	2-s2.0-17444402892
Van Vuuren S.F.; Kamatou G.P.P.; Viljoen A.M.	Van Vuuren, S.F. (6701468944); Kamatou, G.P.P. (9042818900); Viljoen, A.M. (7005211951)	6701468944; 9042818900; 7005211951	Volatile composition and antimicrobial activity of twenty commercial frankincense essential oil samples	2010	South African Journal of Botany	76	4		686	691	5	86	10.1016/j.sajb.2010.06.001	https://www.scopus.com/inward/record.uri?eid=2-s2.0-78049245314&doi=10.1016%2fj.sajb.2010.06.001&partnerID=40&md5=9aeb2709622db6c0ea2ed0bb056f3348	Department of Pharmacy and Pharmacology, Faculty of Health Sciences, University of the Witwatersrand, Parktown 2193, 7 York Road, South Africa; Department of Pharmaceutical Sciences, Tshwane University of Technology, Pretoria 0001, Private Bag X680, South Africa	Van Vuuren S.F., Department of Pharmacy and Pharmacology, Faculty of Health Sciences, University of the Witwatersrand, Parktown 2193, 7 York Road, South Africa; Kamatou G.P.P., Department of Pharmaceutical Sciences, Tshwane University of Technology, Pretoria 0001, Private Bag X680, South Africa; Viljoen A.M., Department of Pharmaceutical Sciences, Tshwane University of Technology, Pretoria 0001, …	Trees from the genus Boswellia (Burseraceae) are traditionally used as a medicine, a fumigant, in various cosmetic formulations and in aromatherapy in several countries around the world. This plant produces a commercial oil known as frankincense which has a woody, spicy and haunting smell. Frankincense oil has several pharmacological properties, of which many elude to the anti-infective potential…	Antimicrobial; Boswellia spp.; Essential oil; Gas chromatography coupled to mass spectrometry (GC-MS)	Bacillus cereus; Boswellia; Boswellia sacra; Burseraceae; Candida albicans; Escherichia coli; Proteus vulgaris; Staphylococcus aureus; antimicrobial activity; bacterium; bioassay; biochemical composition; biocontrol agent; commercial species; dicotyledon; essential oil; gas chromatography; inhibition; mass spectrometry; odor; phytochemistry; resin; volatile substance					National Research Foundation of Korea, NRF; Tshwane University of Technology, TUT	The authors wish to thank Thomas Brendler for sourcing the various frankincense samples. Pravana Balwanth and Rashmi Gosai are thanked for laboratory assistance in the microbiological assays. The Tshwane University of Technology and the National Research Foundation are hereby acknowledged for financial assistance.	Adamu H.M., Abayeh O.J., Agho M.O., Abdullahi A.L., Uba A., Dukku H.U., Wufem B.M., An ethnobotanical survey of Bauchi State herbal plants and their antimicrobial activity, Journal of Ethnopharmacology, 99, pp. 1-4, (2005); Adelakun E.A., Finbar E.A.V., Agina S.E., Makinde A.A., Antimicrobial activity of Boswellia dalziellii stem bark, Fitoterapia, 72, pp. 822-824, (2001); Al-Harrasi A., Al-Saidi…	A.M. Viljoen; Department of Pharmaceutical Sciences, Tshwane University of Technology, Pretoria 0001, Private Bag X680, South Africa; email: ViljoenAM@tut.ac.za								02546299		SAJBD		English	S. Afr. J. Bot.	Article	Final	All Open Access; Hybrid Gold Open Access	Scopus	2-s2.0-78049245314
Marongiu B.; Piras A.; Porcedda S.; Scorciapino A.	Marongiu, Bruno (7004934436); Piras, Alessandra (58076232300); Porcedda, Silvia (7004106171); Scorciapino, Andrea (24315335800)	7004934436; 58076232300; 7004106171; 24315335800	Chemical composition of the essential oil and supercritical CO2 extract of Commiphora myrrha (Nees) Engl. and of Acorus calamus L.	2005	Journal of Agricultural and Food Chemistry	53	20		7939	7943	4	97	10.1021/jf051100x	https://www.scopus.com/inward/record.uri?eid=2-s2.0-27144479460&doi=10.1021%2fjf051100x&partnerID=40&md5=37ab074324e70820e5a57a55614c514d	Dipartimento di Scienze Chimiche, Università degli Studi di Cagliari, Cittadella Universitaria di Monserrato, 500 09042, Cagliari, SS 554, km 4, Italy	Marongiu B., Dipartimento di Scienze Chimiche, Università degli Studi di Cagliari, Cittadella Universitaria di Monserrato, 500 09042, Cagliari, SS 554, km 4, Italy; Piras A., Dipartimento di Scienze Chimiche, Università degli Studi di Cagliari, Cittadella Universitaria di Monserrato, 500 09042, Cagliari, SS 554, km 4, Italy; Porcedda S., Dipartimento di Scienze Chimiche, Università degli Studi di…	Volatile concentrates from the oleo-gum resin of Commiphora myrrha (Nees) Engl. and from the rhizomes of Acorus calamus were isolated by supercritical extraction with carbon dioxide. The volatile oil of myrrh was obtained at 9.0 MPa and 50°C and at a CO2 flow of 1.5 kg/h. Acorus calamus was extracted at 9.0 MPa and 45°C and at a CO2 flow of 1.6 kg/h. In both cases, an oil devoid of cuticular waxe…	Acorus calamus; Commiphora myrrha; Essential oil; Supercritical carbon dioxide	Acorus; Angiosperms; Carbon Dioxide; Chromatography, Supercritical Fluid; Gas Chromatography-Mass Spectrometry; Oils, Volatile; Acorus calamus; Commiphora; Commiphora myrrha; carbon dioxide; essential oil; Acorus; angiosperm; article; chemistry; mass fragmentography; supercritical fluid chromatography		carbon dioxide, 124-38-9, 58561-67-4; Carbon Dioxide, 124-38-9; Oils, Volatile,					Dekebo A., Dagne E., Sterner O., Furanosesquiterpenes from Commiphora sphaerocarpa and related adulterants of true myrrh, Fitoterapia, 73, pp. 48-55, (2002); Baser K.H.C., Demirci B., Dekebo A., Dagne E., Essential oils of some Boswellia ssp., Myrrh and Opopanax, Flavour Fragrance J., 18, pp. 153-156, (2003); Morteza-Semnani K., Saeedi M., Constituents of the Essential Oil of Commiphora myrrha (N…	B. Marongiu; Dipartimento di Scienze Chimiche, Università degli Studi di Cagliari, Cittadella Universitaria di Monserrato, 500 09042, Cagliari, SS 554, km 4, Italy; email: maronb@unica.it								00218561		JAFCA	16190653	English	J. Agric. Food Chem.	Article	Final		Scopus	2-s2.0-27144479460
Al-Awadi F.M.; Khattar M.A.; Gumaa K.A.	Al-Awadi, F.M. (7003555247); Khattar, M.A. (58371445000); Gumaa, K.A. (35849857000)	7003555247; 58371445000; 35849857000	On the mechanism of the hypoglycaemic effect of a plant extract	1985	Diabetologia	28	7		432	434	2	65	10.1007/BF00280886	https://www.scopus.com/inward/record.uri?eid=2-s2.0-0021878237&doi=10.1007%2fBF00280886&partnerID=40&md5=3362324671164cd3567bd27b1ec25318	Departments of Biochemistry and Pharmacology, Faculty of Medicine, Kuwait University, Kuwait	Al-Awadi F.M., Departments of Biochemistry and Pharmacology, Faculty of Medicine, Kuwait University, Kuwait; Khattar M.A., Departments of Biochemistry and Pharmacology, Faculty of Medicine, Kuwait University, Kuwait; Gumaa K.A., Departments of Biochemistry and Pharmacology, Faculty of Medicine, Kuwait University, Kuwait	The efficacy of a hypoglycaemic plant extract, in common use by Kuwaiti diabetic individuals, was evaluated using both streptozotocin-induced diabetic and normal rats. A significant decrease in blood glucose concentration was demonstrated on glucose tolerance tests, as compared to untreated animals. The sum of the fasting, 1 and 2 h blood glucose values, decreased from 18.5±0.72 to 13.6±0.62mmol/…	diabetes mellitus; Glucose tolerance; hypoglycaemic extract; intestinal glucose absorption; ouabain; serum insulin; streptozotocin	Animal; Body Weight; Diabetes Mellitus, Experimental; Glucose; Glucose Tolerance Test; Insulin; Intestinal Absorption; Male; Plant Extracts; Plants, Medicinal; Rats; Support, Non-U.S. Gov't; aloe; glucose; isophane insulin; plant extract; streptozocin; acacia; animal experiment; asafetida; diabetes mellitus; digestive system; drug efficacy; drug mechanism; endocrine system; glucose tolerance test…		glucose, 50-99-7, 84778-64-3; isophane insulin, 9004-17-5; streptozocin, 18883-66-4; Glucose, 50-99-7; Insulin, 11061-68-0; Plant Extracts,					Swintosky J.V., Pogonowskawala E., The in-situ rat gut technique, Pharmacy Int, 3, pp. 163-167, (1982); Bames C.D., Eltherington L.G., Drug dosage in lab animals, A handbook, (1973); Bhagavan N.V., Carbohydrates, Biochemistry, pp. 154-370, (1978)			Springer-Verlag						14320428		DBTGA	3899826	English	Diabetologia	Article	Final	All Open Access; Bronze Open Access	Scopus	2-s2.0-0021878237
Mathe C.; Culioli G.; Archier P.; Vieillescazes C.	Mathe, C. (7005254616); Culioli, G. (6602358838); Archier, P. (6602376748); Vieillescazes, C. (6603165821)	7005254616; 6602358838; 6602376748; 6603165821	High-performance liquid chromatographic analysis of triterpenoids in commercial frankincense	2004	Chromatographia	60	9-10		493	499	6	48	10.1365/s10337-004-0417-3	https://www.scopus.com/inward/record.uri?eid=2-s2.0-11144326809&doi=10.1365%2fs10337-004-0417-3&partnerID=40&md5=67f9a6f3e2e440b9471d379815941552	Lab. Chim. Bio-Organique Syst. M., Faculté des Sciences, Univ. d'Avignon des Pays de Vaucluse, 84000 Avignon, 33 rue Louis Pasteur, France	Mathe C., Lab. Chim. Bio-Organique Syst. M., Faculté des Sciences, Univ. d'Avignon des Pays de Vaucluse, 84000 Avignon, 33 rue Louis Pasteur, France; Culioli G., Lab. Chim. Bio-Organique Syst. M., Faculté des Sciences, Univ. d'Avignon des Pays de Vaucluse, 84000 Avignon, 33 rue Louis Pasteur, France; Archier P., Lab. Chim. Bio-Organique Syst. M., Faculté des Sciences, Univ. d'Avignon des Pays de …	A reversed-phase high-performance liquid chromatographic procedure has been developed: it is a simple and specific method for the determination of fifteen pentacyclic triterpenic compounds (α-boswellic acid, 3-O-acetyl-α- boswellic acid, β-boswellic acid, 3-O-acetyl-β-boswellic acid, α-amyrin, β-amyrin, lupeol, 3-epi-α-amyrin, 3-epi-β-amyrin, 3-epi-lupeol, α-amyrenone, β-amyrenone, lupenone, lupe…	Boswellia carteri, Boswellia sacra and Boswellia frereana; Boswellic acids; Column liquid chromatography; Lupane, oleanane and ursane triterpenes	3 epi alpha amyrin; 3 epi beta amyrin; 3 epilupeol; 3 o acetyl alpha boswellic acid; 3 o acetyl beta boswellic acid; 3 o acetyllupeolic acid; alpha amyrenone; alpha amyrin; alpha boswellic acid; beta amyrenone; beta amyrin; beta boswellic acid; boswellic acid; lupenone; lupeol; lupeolic acid; methanol derivative; resin; triterpenoid; unclassified drug; article; Boswellia; botany; chemical analysi…		alpha amyrin, 638-95-9; beta amyrin, 559-70-6; boswellic acid, 631-69-6; lupenone, 1617-70-5; lupeol, 545-47-1					Tucker A.O., Econ Bot, 40, pp. 425-433, (1986); Thulin M., Warfa A.M., Kew Bull, 42, pp. 487-500, (1987); Duperon J., Rev Cytol Biol Végét Bot, 16, pp. 185-209, (1993); Coppens J.J.W., Olibanum (frankin-cense), myrrh and opopanax resins and oils, Flavours and Fragrances of Plant Origin, (1995); Archier P., Vieillescazes C., Analusis, 2, pp. 233-237, (2000); Culioli G., Mathe C., Archier P., Vieil…	C. Vieillescazes; Lab. Chim. Bio-Organique Syst. M., Faculté des Sciences, Univ. d'Avignon des Pays de Vaucluse, 84000 Avignon, 33 rue Louis Pasteur, France; email: Cathy.vieillescazes@univ-avignon.fr								00095893		CHRGB		English	Chromatographia	Article	Final		Scopus	2-s2.0-11144326809
Blain E.J.; Ali A.Y.; Duance V.C.	Blain, Emma J. (6603403089); Ali, Ahmed Y. (36672461100); Duance, Victor C. (7004002379)	6603403089; 36672461100; 7004002379	Boswellia frereana (frankincense) suppresses cytokine-induced matrix metalloproteinase expression and production of pro-inflammatory molecules in articular cartilage	2010	Phytotherapy Research	24	6		905	912	7	49	10.1002/ptr.3055	https://www.scopus.com/inward/record.uri?eid=2-s2.0-77953240717&doi=10.1002%2fptr.3055&partnerID=40&md5=7c3e1eec38583091f7f0598998905ffb	Connective Tissue Biology Laboratories, School of Biosciences, Cardiff University, Cardiff, CF10 3AX, Museum Avenue, United Kingdom	Blain E.J., Connective Tissue Biology Laboratories, School of Biosciences, Cardiff University, Cardiff, CF10 3AX, Museum Avenue, United Kingdom; Ali A.Y., Connective Tissue Biology Laboratories, School of Biosciences, Cardiff University, Cardiff, CF10 3AX, Museum Avenue, United Kingdom; Duance V.C., Connective Tissue Biology Laboratories, School of Biosciences, Cardiff University, Cardiff, CF10 3…	The aim of this study was to assess the anti-inflammatory efficacy of Boswellia frereana extracts in an in vitro model of cartilage degeneration and determine its potential as a therapy for treating osteoarthritis. Cartilage degradation was induced in vitro by treating explants with 5 ng/ml interleukin1α (IL-1α) and 10 ng/ml oncostatin M (OSM) over a 28-day period, in the presence or absence of 1…	Articular cartilage; Boswellia frereana; Degradation; In vitro model; Inflammation; MMPs	Animals; Anti-Inflammatory Agents; Boswellia; Cartilage, Articular; Cattle; Cell Survival; Chondrocytes; Cyclooxygenase 2; Dinoprostone; Interleukin-1alpha; Matrix Metalloproteinase 13; Matrix Metalloproteinase 9; Nitrites; Oncostatin M; Osteoarthritis; Pentacyclic Triterpenes; Plant Extracts; Boswellia frereana; Boswellia sacra; antiinflammatory agent; Boswellia frereana extract; collagenase 3; …		collagenase 3, 175449-82-8; gelatinase B, 146480-36-6; nitric oxide, 10102-43-9; nitrite, 14797-65-0; oncostatin M, 106956-32-5; prostaglandin E2, 363-24-6; Anti-Inflammatory Agents, ; Cyclooxygenase 2, 1.14.99.1; Dinoprostone, 363-24-6; Interleukin-1alpha, ; Matrix Metalloproteinase 13, 3.4.24.-; Matrix Metalloproteinase 9, 3.4.24.35; Nitrites, ; Oncostatin M, 106956-32-5; Pentacyclic Triterpene…			Medical Research Council, MRC, (MC_G0900868)		Adcocks C., Collin P., Buttle D.J., Catechins from green tea (Camellia sinensis) inhibit bovine and human cartilage proteoglycan and type II collagen degradation in vitro, Journal of Nutrition, 132, 3, pp. 341-346, (2002); Barksby H.E., Hui W., Wappler I., Peters H.H., Milner J.M., Richards C.D., Cawston T.E., Rowan A.D., Interleukin-1 in combination with oncostatin M up-regulates multiple genes …	E. J. Blain; Connective Tissue Biology Laboratories, School of Biosciences, Cardiff University, Cardiff, CF10 3AX, Museum Avenue, United Kingdom; email: blain@cardiff.ac.uk								10991573		PHYRE	19943332	English	Phytother. Res.	Article	Final	All Open Access; Bronze Open Access	Scopus	2-s2.0-77953240717
Chen Y.; Zhou C.; Ge Z.; Liu Y.; Liu Y.; Feng W.; Li S.; Chen G.; Wei T.	Chen, Yingli (55153928800); Zhou, Chunlan (55822383100); Ge, Zhendan (55822544900); Liu, Yufa (57196311373); Liu, Yuming (49663432100); Feng, Weiyi (55504662500); Li, Sen (55741055200); Chen, Guoyou (55822449900); Wei, Taiming (43061717200)	55153928800; 55822383100; 55822544900; 57196311373; 49663432100; 55504662500; 55741055200; 55822449900; 43061717200	Composition and potential anticancer activities of essential oils obtained from myrrh and frankincense	2013	Oncology Letters	6	4		1140	1146	6	80	10.3892/ol.2013.1520	https://www.scopus.com/inward/record.uri?eid=2-s2.0-84881584693&doi=10.3892%2fol.2013.1520&partnerID=40&md5=cea57ff9c42a223207dbf7896f265db4	College of Pharmacy, Harbin Medical University-Daqing, Daqing, Heilongjiang 163319, China; Biopharmaceutical Institute of the Heilongjiang Academy of Medical Sciences, Harbin, Heilongjiang 158000, China; Department of Chemistry, Chemical Engineering and Material Science, Shandong Normal University, Jinan, Shandong 250000, China; College of Chemistry and Chemical Engineering, Tianjin University of…	Chen Y., College of Pharmacy, Harbin Medical University-Daqing, Daqing, Heilongjiang 163319, China, Biopharmaceutical Institute of the Heilongjiang Academy of Medical Sciences, Harbin, Heilongjiang 158000, China; Zhou C., College of Pharmacy, Harbin Medical University-Daqing, Daqing, Heilongjiang 163319, China; Ge Z., College of Pharmacy, Harbin Medical University-Daqing, Daqing, Heilongjiang 163…	The present study aimed to investigate the composition and potential anticancer activities of essential oils obtained from two species, myrrh and frankincense, by hydrodistillation. Using gas chromatography-mass spectrometry (GC-MS), 76 and 99 components were identified in the myrrh and frankincense essential oils, respectively, with the most abundant components, 2-Cyclohexen-1-one, 4-ethynyl-4-h…	Antiproliferative activity; Apoptosis; Essential oil; Frankincense; Gas chromatography mass spectrometry; Myrrh	2 cyclohexenone; 4 ethynyl 4 hydroxy 3 5 5 trimethyl; alcohol; aromadendrene; beta elemene; copaene; essential oil; ester; frankincense essential oil; myrrh essential oil; n octyl acetate; octanol; pinene; plant resin; sesquiterpene; terpene; unclassified drug; antineoplastic activity; antiproliferative activity; apoptosis; article; Boswellia sacra; cell culture; cell strain MCF 7; chemical compo…		2 cyclohexenone, 25512-62-3, 930-68-7; alcohol, 64-17-5; aromadendrene, 14682-34-9, 489-39-4; beta elemene, 13833-25-5, 33880-83-0, 515-13-9; copaene, 3856-25-5; octanol, 111-87-5, 29063-28-3; pinene, 80-56-8					Su S., Wang T., Duan J.A., Et al., Anti-inflammatory and analgesic activity of different extracts of Commiphora myrrha, J Ethnopharmacol, 134, pp. 251-258, (2011); Wu X.S., Xie T., Lin J., Et al., An investigation of the ability of elemene to pass through the blood-brain barrier and its effect on brain carcinomas, J Pharm Pharmacol, 61, pp. 1653-1656, (2009); Shoemarker M., Hamilton B., Dairkee S…	T. Wei; College of Pharmacy, Harbin Medical University-Daqing, Daqing, Heilongjiang 163319, No. 1 Xingyang Street, China; email: hydwtm@126.com								17921082				English	Oncol. Lett.	Article	Final	All Open Access; Bronze Open Access; Green Open Access	Scopus	2-s2.0-84881584693
Abdel-Daim M.M.; Ghazy E.W.; Fayez M.	Abdel-Daim, Mohamed M. (24764783600); Ghazy, Emad W. (56472676900); Fayez, Mostafa (56472519800)	24764783600; 56472676900; 56472519800	Synergistic protective role of mirazid (commiphora molmol) and ascorbic acid against tilmicosin-induced cardiotoxicity in mice	2014	Canadian Journal of Physiology and Pharmacology	93	1		45	51	6	28	10.1139/cjpp-2014-0336	https://www.scopus.com/inward/record.uri?eid=2-s2.0-84920691797&doi=10.1139%2fcjpp-2014-0336&partnerID=40&md5=9fb1ccffd7b46ddc9a690f541ced02a0	Pharmacology Department, Suez Canal University, Ismailia, 41522, Egypt; Department of Clinical Pathology, Kafrelsheikh University, Kafr El-Sheikh, 33516, Egypt	Abdel-Daim M.M., Pharmacology Department, Suez Canal University, Ismailia, 41522, Egypt; Ghazy E.W., Department of Clinical Pathology, Kafrelsheikh University, Kafr El-Sheikh, 33516, Egypt; Fayez M., Pharmacology Department, Suez Canal University, Ismailia, 41522, Egypt	Tilmicosin (TIL) is a long-acting macrolide antibiotic approved for the treatment of cattle with Bovine Respiratory Disease. However, overdose of TIL has been reported to induce cardiotoxicity. The purpose of our experiment was to evaluate the protective effects of Commiphora molmol (mirazid (MRZ); myrrh) and (or) ascorbic acid (AA) against TIL-induced cardiotoxicity in mice. MRZ and AA were oral…	Cardioprotective; Macrolide; Myrrh; Oxidative stress; Vitamin C	Animals; Ascorbic Acid; Cardiotonic Agents; Cardiotoxicity; Drug Synergism; Lipid Peroxidation; Male; Mice; Myocardium; Oxidative Stress; Resins, Plant; Tylosin; antioxidant; ascorbic acid; aspartate aminotransferase; catalase; creatine kinase; creatine kinase MB; glutathione; lactate dehydrogenase; malonaldehyde; mirazid; plant medicinal product; protective agent; superoxide dismutase; tilmicosi…		ascorbic acid, 134-03-2, 15421-15-5, 50-81-7; aspartate aminotransferase, 9000-97-9; catalase, 9001-05-2; creatine kinase, 9001-15-4; glutathione, 70-18-8; lactate dehydrogenase, 9001-60-9; malonaldehyde, 542-78-9; superoxide dismutase, 37294-21-6, 9016-01-7, 9054-89-1; tilmicosin, 108050-54-0; troponin T, 60304-72-5; tylosin, 1401-69-0; Ascorbic Acid, ; Cardiotonic Agents, ; myrrh resin, ; Resin…					Abdel-Daim M.M., Pharmacodynamic interaction of Spirulina platensis with erythromycin in Egyptian Baladi bucks (Capra hircus), Small Rumin. Res, 120, 2-3, pp. 234-241, (2014); Abdel-Daim M.M., Synergistic protective role of ceftriaxone and ascorbic acid against subacute diazinon-induced nephrotoxicity in rats, Cytotechnology, (2014); Abdel-Daim M., Halawa S., Synergistic hepatocardioprotective an…			Canadian Science Publishing						00084212		CJPPA	25429612	English	Can. J. Physiol. Pharmacol.	Article	Final		Scopus	2-s2.0-84920691797
Ma X.; Yu X.; Zheng Z.; Mao J.	Ma, X. (55490735300); Yu, X. (16679965300); Zheng, Z. (16432259200); Mao, J. (16429737200)	55490735300; 16679965300; 16432259200; 16429737200	Analytical supercritical fluid extraction of Chinese herbal medicines	1991	Chromatographia	32	1-2		40	44	4	33	10.1007/BF02262464	https://www.scopus.com/inward/record.uri?eid=2-s2.0-0025851418&doi=10.1007%2fBF02262464&partnerID=40&md5=d23e476ac0ea3454c2f73c8cd1ecef8a	Department of Applied Chemistry, Beijing Institute of Chemical Technology, Beijing, 100029, China	Ma X., Department of Applied Chemistry, Beijing Institute of Chemical Technology, Beijing, 100029, China; Yu X., Department of Applied Chemistry, Beijing Institute of Chemical Technology, Beijing, 100029, China; Zheng Z., Department of Applied Chemistry, Beijing Institute of Chemical Technology, Beijing, 100029, China; Mao J., Department of Applied Chemistry, Beijing Institute of Chemical Technol…	An analytical supercritical fluid extraction (SFE) technique, followed by GC/MS, was developed to separate and determine the volatile components in Chinese herbal medicine. Three kinds of herbs, frankincense, myrrh, and Evodia rutaecarpa were extracted and analyzed. The extraction was carried out using supercritical fluid CO2 at 20 MPa and 50°C. The main factors affecting the efficiency and selec…	Evodia rutaccarpa; Frankincense and Myrrh; Gas chromatography/mass spectrometry; Supercritical fluid extraction	plant extract; article; drug analysis; gas chromatography; herbal medicine; mass spectrometry; supercritical fluid chromatography							King J.W., J. Chromatogr. Sci., 27, (1989); Vannoort R.W., Chervet J.-P., Lingeman H., Dejong G.J., Brinkman, J. Chromatogr., 505, (1990); Schantz M.M., Chesler S.N., J. Chromatogr., 363, (1986); Hawthorne S.B., Miller D.J., Anal. Chem., 59, (1987); Hawthorne S.B., Miller D.J., J. Chromatogr. Sci., 24, (1986); Alexandrou N., Pawliszyn J., Anal. Chem., 61, (1989); Onuska E.I., Terry K.A., J. High …			Springer-Verlag						16121112		CHRGB		English	Chromatographia	Article	Final		Scopus	2-s2.0-0025851418
Lee T.Y.; Lam T.H.	Lee, T.Y. (7501438973); Lam, T.H. (57200588418)	7501438973; 57200588418	Allergic contact dermatitis due to a Chinese orthopaedic solution Tieh Ta Yao Gin	1993	Contact Dermatitis	28	2		89	90	1	28	10.1111/j.1600-0536.1993.tb03348.x	https://www.scopus.com/inward/record.uri?eid=2-s2.0-0027398733&doi=10.1111%2fj.1600-0536.1993.tb03348.x&partnerID=40&md5=6a13271d284827128f88fd1ec131dce3	Kowloon, No. 23A Soares Avenue. Homantin, Hong Kong; Department of Community Medicine., University of Hong Kong, Li Shu Fan Building, 5 Sassoon Road, Hong Kong	Lee T.Y., Kowloon, No. 23A Soares Avenue. Homantin, Hong Kong; Lam T.H., Department of Community Medicine., University of Hong Kong, Li Shu Fan Building, 5 Sassoon Road, Hong Kong	3 cases of contact dermatitis due to a Chinese herbal orthopaedic solution Tieh Ta Yao Gin and its putative ingredients are reported. Patch testing demonstrated allergy to mastic and myrrh. natural gum resins widely used in traditional Chinese medicine to relieve pain and swelling due to traumatic injury. Copyright © 1993, Wiley Blackwell. All rights reserved	allergic contact dermatitis; herbal remedies; mastic; medicaments; myrrh; Tieh Ta Yao Gin; traditional Chinese medicine	Adult; Case Report; Dermatitis, Allergic Contact; Drug Eruptions; Drugs, Chinese Herbal; Female; Human; Male; Middle Age; Solutions; Sprains and Strains; clobetasol; permanganate potassium; terfenadine; adult; adverse drug reaction; ankle sprain; article; case report; chinese medicine; contact dermatitis; controlled study; drug therapy; female; herbal medicine; human; male; oral drug administrati…		clobetasol, 25122-41-2; permanganate potassium, 7722-64-7; terfenadine, 50679-08-8; Drugs, Chinese Herbal, ; Solutions,					Lee TY, Lam TH, Contact dermatitis due to a Chinese herbal orthopaedic tincture. Zheng Gu Shui, Contact Dermatitis, 24, pp. 64-65, (1991); Lee TY, Lam TH, Bone setter's herbs dermatitis in Hong Kong, Contact Dermatitis, 24, pp. 304-305, (1991); Hurbaud A, Mougeolle JM, Tang IQ, Protois JC, Con met allergy to colophony in Chinese Musk and Tiger‐Bone Plaster, Cantact Dermatitis, 25, pp. 324-325, (1…									01051873			8458224	English	Contact Dermatitis	Article	Final		Scopus	2-s2.0-0027398733
Mansour G.; Ouda S.; Shaker A.; Abdallah H.M.	Mansour, Ghada (56157770200); Ouda, Soliman (40361286600); Shaker, Ahmed (55897251600); Abdallah, Hossam M. (26021041800)	56157770200; 40361286600; 55897251600; 26021041800	Clinical efficacy of new aloe vera- and myrrh-based oral mucoadhesive gels in the management of minor recurrent aphthous stomatitis: A randomized, double-blind, vehicle-controlled study	2014	Journal of Oral Pathology and Medicine	43	6		405	409	4	43	10.1111/jop.12130	https://www.scopus.com/inward/record.uri?eid=2-s2.0-84903793974&doi=10.1111%2fjop.12130&partnerID=40&md5=ce7c72cb26ffc5ae2eebc92f74a1be52	Department of Oral Basic and Clinical Sciences, Faculty of Dentistry, King Abdulaziz University, Jeddah, Saudi Arabia; Department of Oral Medicine, Periodontology, Oral Diagnosis and Oral Radiology, Faculty of Dentistry, Alexandria University, Alexandria, Egypt; Department of Pharmacology, Faculty of Medicine, King Abdulaziz University, Jeddah, Saudi Arabia; Department of Natural Products and Alt…	Mansour G., Department of Oral Basic and Clinical Sciences, Faculty of Dentistry, King Abdulaziz University, Jeddah, Saudi Arabia, Department of Oral Medicine, Periodontology, Oral Diagnosis and Oral Radiology, Faculty of Dentistry, Alexandria University, Alexandria, Egypt; Ouda S., Department of Oral Basic and Clinical Sciences, Faculty of Dentistry, King Abdulaziz University, Jeddah, Saudi Arab…	Objective: To evaluate the clinical efficacy, and safety of newly customized natural oral mucoadhesive gels, containing either aloe vera or myrrh as active ingredients, in the management of minor recurrent aphthous stomatitis (MiRAS). Subjects and Methods: Ninety subjects with MiRAS were recruited from Oral Medicine Clinic, at Faculty of Dentistry, King Abdulaziz University, Saudi Arabia, for thi…	Aloe; Aphthous ulceration; Myrrh; Oral mucosa	Adolescent; Adult; Aloe; Cellulose; Commiphora; Double-Blind Method; Erythema; Exudates and Transudates; Female; Gels; Humans; Male; Pain Measurement; Parabens; Placebos; Plant Extracts; Propylene Glycol; Recurrence; Safety; Stomatitis, Aphthous; Treatment Outcome; Visual Analog Scale; Wound Healing; Young Adult; natural product; placebo; 4 hydroxybenzoic acid ester; cellulose; gel; methyl parabe…		4 hydroxybenzoic acid ester, 8014-02-6; cellulose, 61991-22-8, 68073-05-2, 9004-34-6; methyl paraben, 99-76-3; propyl paraben, 94-13-3; propylene glycol, 57-55-6; Cellulose, ; Gels, ; methylparaben, ; Parabens, ; Placebos, ; Plant Extracts, ; Propylene Glycol, ; propylparaben,					Chavan M., Jain H., Diwan N., Khedkar S., Shete A., Durkar S., Recurrent aphthous stomatitis: a review, J Oral Pathol Med, 41, pp. 577-583, (2012); Baccaglini L., Lalla R.V., Bruce A.J., Et al., Urban legends: recurrent aphthous stomatitis, Oral Dis, 17, pp. 755-770, (2011); Altenburg A., Abdel-Naser M.B., Seeber H., Abdallah M., Zouboulis C.C., Practical aspects of management of recurrent aphtho…	G. Mansour; Faculty of Dentistry, King Abdulaziz University, Jeddah 21589, SA, PO box 80209, Saudi Arabia; email: mansourghada@yahoo.com		Blackwell Publishing Ltd						09042512		JPMEE	24164309	English	J. Oral Pathol. Med.	Article	Final		Scopus	2-s2.0-84903793974
Awad M.A.; Al Olayan E.M.; Siddiqui M.I.; Merghani N.M.; Alsaif S.S.A.-L.; Aloufi A.S.	Awad, Manal Ahmed (55620620500); Al Olayan, Ebtesam Mohammed (6507106698); Siddiqui, Muzzammil Iqbal (58329008100); Merghani, Nada Mahmmed (55744496000); Alsaif, Sarah Saleh Abdu-llah (57202235216); Aloufi, Abeer S. (57211970621)	55620620500; 6507106698; 58329008100; 55744496000; 57202235216; 57211970621	Antileishmanial effect of silver nanoparticles: Green synthesis, characterization, in vivo and in vitro assessment	2021	Biomedicine and Pharmacotherapy	137		111294				28	10.1016/j.biopha.2021.111294	https://www.scopus.com/inward/record.uri?eid=2-s2.0-85100695879&doi=10.1016%2fj.biopha.2021.111294&partnerID=40&md5=d4127f019f4d35c7ce9a9d4656bac9d1	King Abdullah Institute for Nanotechnology, King Saud University, Riyadh, 11451, Saudi Arabia; Department of Zoology, King Saud University, Riyadh, Saudi Arabia; Central Lab & Prince Naif for Health Research Center, King Saud University, Riyadh, Saudi Arabia; Department of Botany and Microbiology, King Saud University, Riyadh, Saudi Arabia; The Research Chair of Vaccines for Infectious Disease, D…	Awad M.A., King Abdullah Institute for Nanotechnology, King Saud University, Riyadh, 11451, Saudi Arabia; Al Olayan E.M., Department of Zoology, King Saud University, Riyadh, Saudi Arabia; Siddiqui M.I., Department of Zoology, King Saud University, Riyadh, Saudi Arabia; Merghani N.M., Central Lab & Prince Naif for Health Research Center, King Saud University, Riyadh, Saudi Arabia; Alsaif S.S.A.-L…	The drugs used to treat cutaneous leishmaniasis (CL) cannot effectively penetrate lesions. Nanogold and nanosilver have been used for treating or enhancing drug delivery in CL. The present study used Commiphora molmol (myrrh) to synthesize silver nanoparticles (MSNPs). The MSNPs were characterized using transmission electron microscopy and energy-dispersive spectroscopy. In addition, antiparasiti…	Anti-leishmanial effect; Commiphora molmol; Green synthesis; Leishmania major; Silver nanoparticles	Animals; Commiphora; Disease Models, Animal; Drug Compounding; Excipients; Green Chemistry Technology; Leishmania major; Leishmaniasis, Cutaneous; Metal Nanoparticles; Mice, Inbred BALB C; Parasitic Sensitivity Tests; Reducing Agents; Silver Compounds; Trypanocidal Agents; silver nanoparticle; antitrypanosomal agent; excipient; metal nanoparticle; reducing agent; silver derivative; animal experim…		Excipients, ; Reducing Agents, ; Silver Compounds, ; Trypanocidal Agents,			Deanship of Scientific Research, King Saud University, (RGP-VPP-074)	The authors extend their appreciation to the Deanship of Scientific Research at King Saud University for funding this work through research group no. RGP-VPP-074 . The authors would like to extend their appreciation to Dr. Promy Virk - Associate Professor (Zoology Department, King Saud University) for her very valuable remarks and comments on the final manuscript.	Azimijou N., Keshvari H., Javad S., Tabaei S., Rahimi M., Imanzadeh M., Investigation the effect of silver nanoparticles and bioresonance wave radiation on Leishmania major: an in vitro study, J. Appl. Biotechnol. Rep., 7, pp. 53-58, (2020); Bagirova M., Dinparvar S., Allahverdiyev A.M., Unal K., Abamor E.S., Novruzov M., Investigation of antileshmanial activities of Cuminum cyminum based green s…	M.A. Awad; King Abdullah Institute for Nanotechnology, King Saud University, Riyadh, 11451, Saudi Arabia; email: mawad@ksu.edu.sa		Elsevier Masson s.r.l.						07533322		BIPHE	33571836	English	Biomed. Pharmacother.	Article	Final	All Open Access; Gold Open Access	Scopus	2-s2.0-85100695879
Reshmy R.; Philip E.; Vaisakh P.H.; Raj S.; Paul S.A.; Madhavan A.; Sindhu R.; Binod P.; Sirohi R.; Pugazhendhi A.; Pandey A.	Reshmy, R. (23010011800); Philip, Eapen (57217865773); Vaisakh, P.H. (57221476061); Raj, Shibin (57221475799); Paul, Sherly Annie (23006109900); Madhavan, Aravind (56072640400); Sindhu, Raveendran (35760609600); Binod, Parameswaran (8901704900); Sirohi, Ranjna (57194002328); Pugazhendhi, Arivalagan (57191625854); Pandey, Ashok (7201771319)	23010011800; 57217865773; 57221476061; 57221475799; 23006109900; 56072640400; 35760609600; 8901704900; 57194002328; 57191625854; 7201771319	Development of an eco-friendly biodegradable plastic from jack fruit peel cellulose with different plasticizers and Boswellia serrata as filler	2021	Science of the Total Environment	767		144285				28	10.1016/j.scitotenv.2020.144285	https://www.scopus.com/inward/record.uri?eid=2-s2.0-85099215988&doi=10.1016%2fj.scitotenv.2020.144285&partnerID=40&md5=ab77427f8f697d7eabcf368313478fe1	Post Graduate and Research Department of Chemistry, Bishop Moore College, Alappuzha, Mavelikara, 690110, Kerala, India; Rajiv Gandhi Center for Biotechnology, Jagathy, Thiruvananthapuram, 695 014, India; Microbial Processes and Technology Division, CSIR-National Institute for Interdisciplinary Science and Technology (CSIR-NIIST), Trivandrum, 695 019, India; Department of Post Harvest Process and …	Reshmy R., Post Graduate and Research Department of Chemistry, Bishop Moore College, Alappuzha, Mavelikara, 690110, Kerala, India; Philip E., Post Graduate and Research Department of Chemistry, Bishop Moore College, Alappuzha, Mavelikara, 690110, Kerala, India; Vaisakh P.H., Post Graduate and Research Department of Chemistry, Bishop Moore College, Alappuzha, Mavelikara, 690110, Kerala, India; Raj…	Pure nanocellulose was extracted from agricultural waste material namely jackfruit (Artocarpus heterophyllus) peel through acid hydrolysis. The extraction method utilizes soapnut solution as an eco-friendly bleaching agent in order to avoid environment polluting chlorinated chemicals. Various thin films were prepared by solvent casting nanocellulose and different plasticizers namely glycerol, pol…	Biowaste; Frankincense; Glycerol; Nanocellulose; Polyvinyl alcohol; Soapnut	Anatomy; Biodegradability; Cellulose; Fillers; Hydrogen Bonds; Plasticizers; Artocarpus; Biodegradable Plastics; Boswellia; Cellulose; Fruit; Plasticizers; Spectroscopy, Fourier Transform Infrared; Tensile Strength; Artocarpus heterophyllus; Boswellia sacra; Boswellia serrata; Agricultural robots; Agricultural wastes; Biodegradability; Cellulose; Cellulose nanocrystals; Environmental protection; …		citric acid triethyl ester, 77-93-0; glycerol, 56-81-5; macrogol, 25322-68-3; polyvinyl alcohol, 37380-95-3, 9002-89-5; cellulose, 61991-22-8, 68073-05-2, 9004-34-6; Biodegradable Plastics, ; Cellulose, ; Plasticizers,			Department of Science and Technology	Reshmy R and Raveendran Sindhu acknowledge Department of Science and Technology, New Delhi, India for the financial support provided under Women Scientist scheme.	Al-Harrasi A., Al-Rawahi A., Hussain J., Ali L., Hussain H., Rehman N.U., Abbas G., Mehjabeen, Al-Harrasi R., First in vitro lipid peroxidation and in vivo anti-inflammatory activity of the Omani frankincense of Boswellia sacra Flueck, International Journal of Phytomedicine, 5, pp. 73-77, (2013); Anjum A., Tabassum K., Siddiqui A., Kundur (Boswellia serrata Roxb) - a boon of nature in the world o…	R. Sindhu; Microbial Processes and Technology Division, CSIR-National Institute for Interdisciplinary Science and Technology (CSIR-NIIST), Trivandrum, 695 019, India; email: sindhurgcb@gmail.com		Elsevier B.V.						00489697		STEVA	33429269	English	Sci. Total Environ.	Article	Final		Scopus	2-s2.0-85099215988
Omar A.; Elmesallamy G.S.; Eassa S.	Omar, Ahmed (58282783000); Elmesallamy, Ghada El-Said (8454021100); Eassa, Shereen (8454021200)	58282783000; 8454021100; 8454021200	Comparative study of the hepatotoxic, genotoxic and carcinogenic effects of praziquantel distocide & the natural myrrh extract Mirazid on adult male albino rats.	2005	Journal of the Egyptian Society of Parasitology	35	1		313	329	16	27		https://www.scopus.com/inward/record.uri?eid=2-s2.0-22144470864&partnerID=40&md5=548c0e57b03c61e63a20146741bd4cf1	Department of Forensic Medicine and Clinical Toxicology, Faculty of Medicine, Zagazig University, Zagazig, Egypt	Omar A., Department of Forensic Medicine and Clinical Toxicology, Faculty of Medicine, Zagazig University, Zagazig, Egypt; Elmesallamy G.S., Department of Forensic Medicine and Clinical Toxicology, Faculty of Medicine, Zagazig University, Zagazig, Egypt; Eassa S., Department of Forensic Medicine and Clinical Toxicology, Faculty of Medicine, Zagazig University, Zagazig, Egypt	Praziquantel (PZQ) is widely and effectively used in the control of bilharziasis which constitutes a major endemic health problem in Egypt. However, recent studies recommended that the drug must be re-evaluated because of its potential carcinogenicity and genotoxicity. Mirazid is a new natural anti-schistosomal drug formed of myrrh extract and considered to be a safe drug. This work was conducted…		Animals; Anthelmintics; Bilirubin; Bone Marrow Cells; Carcinogenicity Tests; Carcinogens; Chromosome Aberrations; Liver; Male; Mutagenicity Tests; Praziquantel; Random Allocation; Rats; Terpenes; Toxicity Tests; anthelmintic agent; bilirubin; carcinogen; myrrh oil; praziquantel; terpene; animal; article; bone marrow cell; carcinogen testing; chemically induced disorder; chromosome aberration; com…		bilirubin, 18422-02-1, 635-65-4; praziquantel, 55268-74-1; Anthelmintics, ; Bilirubin, 635-65-4, 8016-37-3; Carcinogens, ; myrrh oil, 8016-37-3; Praziquantel, 55268-74-1; Terpenes,														02535890			15881015	English	J Egypt Soc Parasitol	Article	Final		Scopus	2-s2.0-22144470864
Liu T.; Liu M.; Zhang T.; Liu W.; Xu H.; Mu F.; Ren D.; Jia N.; Li Z.; Ding Y.; Wen A.; Li Y.	Liu, Tianlong (57171156000); Liu, Minna (57193094820); Zhang, Tiejun (55729080600); Liu, Wenxing (55042200800); Xu, Hang (57198604699); Mu, Fei (56938179400); Ren, Danjun (57195952030); Jia, Na (57194947562); Li, Zhengjun (57204627777); Ding, Yi (54985278200); Wen, Aidong (7004010592); Li, Yuwen (55949868300)	57171156000; 57193094820; 55729080600; 55042200800; 57198604699; 56938179400; 57195952030; 57194947562; 57204627777; 54985278200; 7004010592; 55949868300	Z-Guggulsterone attenuates astrocytes-mediated neuroinflammation after ischemia by inhibiting toll-like receptor 4 pathway	2018	Journal of Neurochemistry	147	6		803	815	12	26	10.1111/jnc.14583	https://www.scopus.com/inward/record.uri?eid=2-s2.0-85056380176&doi=10.1111%2fjnc.14583&partnerID=40&md5=2b4fab36c910f901428761d444826b15	Department of Pharmacy, Xijing Hospital, Fourth Military Medical University, Xi'an, China; Department of Nephrology, Xijing Hospital, Fourth Military Medical University, Xi'an, China; Department of Neurosurgery, West China Hospital, Sichuan University, Chengdu, China; Department of Dermatology, Qi Lu Hospital, Shandong University, Jinan, China; Department of Pharmacy, The First Affiliated Hospita…	Liu T., Department of Pharmacy, Xijing Hospital, Fourth Military Medical University, Xi'an, China; Liu M., Department of Nephrology, Xijing Hospital, Fourth Military Medical University, Xi'an, China; Zhang T., Department of Neurosurgery, West China Hospital, Sichuan University, Chengdu, China; Liu W., Department of Pharmacy, Xijing Hospital, Fourth Military Medical University, Xi'an, China; Xu H.…	Inflammatory damage plays a pivotal role in ischemic stroke pathogenesis and may represent one of the therapeutic targets. Z-Guggulsterone (Z-GS), an active component derived from myrrh, has been used to treat various diseases. The traditional uses suggest that myrrh is a good candidate for anti-inflammatory damage. This study was to investigate the anti-inflammatory and neuroprotective effects o…	astrocytes; ischemic stroke; neuroinflammation; TLR4; Z-Guggulsterone	Animals; Astrocytes; Brain Ischemia; Cytokines; Down-Regulation; Glucose; Hypoxia; Infarction, Middle Cerebral Artery; Inflammation; Male; Neuroprotective Agents; Pregnenediones; Rats; Rats, Sprague-Dawley; Signal Transduction; Toll-Like Receptor 4; Treatment Outcome; cytokine; glucose; guggulsterone; immunoglobulin enhancer binding protein; messenger RNA; oxygen; stress activated protein kinase;…		glucose, 50-99-7, 84778-64-3; guggulsterone, 39025-23-5, 39025-24-6, 95975-55-6; oxygen, 7782-44-7; stress activated protein kinase, 155215-87-5; toll like receptor 4, 203811-83-0; Cytokines, ; Glucose, ; Neuroprotective Agents, ; pregna-4,17-diene-3,16-dione, ; Pregnenediones, ; Tlr4 protein, rat, ; Toll-Like Receptor 4,			National Natural Science Foundation of China, NSFC, (81373947, 81501003, 81602756, 81673631); China Postdoctoral Science Foundation, (2015M580465)	This work was supported by the National Natural Science Foundation of China (No.81673631, 81373947, 81602756 and 81501003) and China Postdoctoral Science Foundation (2015M580465). The authors declare that they have no competing interests.	Ashafaq M., Tabassum H., Parvez S., Modulation of behavioral deficits and neurodegeneration by tannic acid in experimental stroke challenged Wistar rats, Mol. Neurobiol., 54, pp. 5941-5951, (2016); Belinga V.F., Wu G., Yan F., Limbenga E.A., Splenectomy following MCAO inhibits the TLR4–NF-κB signaling pathway and protects the brain from neurodegeneration in rats, J. Neuroimmunol., 293, pp. 105-11…	Y. Ding; Department of Pharmacy, Xijing Hospital, Fourth Military Medical University, Xi'an, China; email: dingyi.007@163.com		Blackwell Publishing Ltd						00223042		JONRA	30168601	English	J. Neurochem.	Article	Final	All Open Access; Bronze Open Access	Scopus	2-s2.0-85056380176
Al-Harrasi A.; Ali L.; Ceniviva E.; Al-Rawahi A.; Hussain J.; Hussain H.; Najeeb ur Rehman; Abbas G.; Al-Harrasi R.	Al-Harrasi, Ahmed (6506093146); Ali, Liaqat (55646005400); Ceniviva, Eliezer (55835621100); Al-Rawahi, Ahmed (7801308442); Hussain, Javid (9535362000); Hussain, Hidayat (8593755800); Najeeb ur Rehman (57222518719); Abbas, Ghulam (57392755200); Al-Harrasi, Rashid (55834837600)	6506093146; 55646005400; 55835621100; 7801308442; 9535362000; 8593755800; 57222518719; 57392755200; 55834837600	Antiglycation and antioxidant activities and HPTLC analysis of Boswellia sacra Oleogum resin: The sacred frankincense	2013	Tropical Journal of Pharmaceutical Research	12	4		597	602	5	30	10.4314/tjpr.v12i4.23	https://www.scopus.com/inward/record.uri?eid=2-s2.0-84883005815&doi=10.4314%2ftjpr.v12i4.23&partnerID=40&md5=d2e84f3cedae47980137b0192a600f45	Department of Biological Sciences and Chemistry, College of Arts and Sciences, University of Nizwa, Birkat Al-Mauz, Nizwa 616, Oman; CAMAG Laboratory, 4132 Muttenz, Sonnenmattstrasse. 11, Switzerland; COMSATS Institute of Information Technology, Abbotabad-22060, Abbotabad Campus, Pakistan	Al-Harrasi A., Department of Biological Sciences and Chemistry, College of Arts and Sciences, University of Nizwa, Birkat Al-Mauz, Nizwa 616, Oman; Ali L., Department of Biological Sciences and Chemistry, College of Arts and Sciences, University of Nizwa, Birkat Al-Mauz, Nizwa 616, Oman; Ceniviva E., CAMAG Laboratory, 4132 Muttenz, Sonnenmattstrasse. 11, Switzerland; Al-Rawahi A., Department of B…	Purpose: To evaluate antiglycation and antioxidant activities as undertake HPTLC analysis of Boswellia sacra resin. Methods: Sub-fractionation of the crude methanol extract of Hougari regular (HR) grade resin of Boswellia sacra was carried out by vacuum liquid chromatography. Free radical scavenging and antiglycation activities of sub-fractions were characterized in order to assess their anti-agi…	Antiglycation; Antioxidant; Boswellia sacra; Frankincense; HPTLC; Terpenoids	1,1 diphenyl 2 picrylhydrazyl; 11 keto beta boswellic acid; 3 o acetyl 11 keto beta boswellic acid; Boswellia sacra extract; Boswellia sacra oil; boswellic acid; dichloromethane; essential oil; hexane; methanol; plant extract; plant medicinal product; reactive oxygen metabolite; resin; superoxide; terpenoid derivative; unclassified drug; antiaging activity; antiglycation activity; antioxidant act…		1,1 diphenyl 2 picrylhydrazyl, 1898-66-4; boswellic acid, 631-69-6; dichloromethane, 75-09-2; hexane, 110-54-3; methanol, 67-56-1; superoxide, 11062-77-4					Shah B.A., Qazi G.N., Taneja S.C., Boswellic acids: A group of medicinally important compounds, Nat Prod Rep, 26, pp. 72-89, (2009); Cert A., Moreda W., Perez-Camino M.C., Chromatographic analysis of minor constituents in vegetable oils, J Chromatogr A, 881, pp. 131-148, (2000); Bazylak G., Brozik H., Sabanty W., Combined SPE and HPTLC as a screening assay of urinary cotinine from male adolescent…	A. Al-Harrasi; Department of Biological Sciences and Chemistry, College of Arts and Sciences, University of Nizwa, Birkat Al-Mauz, Nizwa 616, Oman; email: aharrasi@unizwa.edu.om								15969827				English	Trop. J. Pharm. Res.	Article	Final	All Open Access; Gold Open Access; Green Open Access	Scopus	2-s2.0-84883005815
Niebler J.; Zhuravlova K.; Minceva M.; Buettner A.	Niebler, Johannes (55653355800); Zhuravlova, Katharina (57189267609); Minceva, Mirjana (6603192322); Buettner, Andrea (7004159358)	55653355800; 57189267609; 6603192322; 7004159358	Fragrant Sesquiterpene Ketones as Trace Constituents in Frankincense Volatile Oil of Boswellia sacra	2016	Journal of Natural Products	79	4		1160	1164	4	26	10.1021/acs.jnatprod.5b00836	https://www.scopus.com/inward/record.uri?eid=2-s2.0-84967144050&doi=10.1021%2facs.jnatprod.5b00836&partnerID=40&md5=313ae8697851b85a6cea97febb2c926b	Department of Chemistry and Pharmacy, Food Chemistry, Emil Fischer Center, Friedrich-Alexander-Universität Erlangen-Nürnberg (FAU), Schuhstraße 19, Erlangen, 91052, Germany; Biothermodynamics, TUM School of Life Sciences Weihenstephan, Technische Universität München, Gregor-Mendel Straße 4, Freising, 85354, Germany	Niebler J., Department of Chemistry and Pharmacy, Food Chemistry, Emil Fischer Center, Friedrich-Alexander-Universität Erlangen-Nürnberg (FAU), Schuhstraße 19, Erlangen, 91052, Germany; Zhuravlova K., Department of Chemistry and Pharmacy, Food Chemistry, Emil Fischer Center, Friedrich-Alexander-Universität Erlangen-Nürnberg (FAU), Schuhstraße 19, Erlangen, 91052, Germany; Minceva M., Biothermodyn…	In a previous study, two highly potent yet unidentified odorants were detected that were present at trace levels in the volatile fraction of Boswellia sacra gum resin. These two compounds were isolated semipreparatively from the volatile oil by a sensory-guided fractionation process involving microscale bulb-to-bulb distillation, countercurrent chromatography, and preparative gas chromatography. …		Boswellia; Frankincense; Gas Chromatography-Mass Spectrometry; Germany; Ketones; Molecular Structure; Odors; Oils, Volatile; Resins, Plant; Sesquiterpenes; essential oil; fragrance; frankincense; ketone; mustakone; rotundone; sesquiterpene derivative; unclassified drug; essential oil; frankincense; mustakone; plant resin; rotundone; sesquiterpene; Article; Boswellia sacra; counter current chromat…		Frankincense, ; Ketones, ; mustakone, ; Oils, Volatile, ; Resins, Plant, ; rotundone, ; Sesquiterpenes,					Eslamieh J., Cultivation of Boswellia: Sacred Trees of Frankincense; a Book on the History, Cultivation, Original Descriptions, Staging, Hybridization, Holistic Use, and Future of Boswellias in Our World, (2011); Niebler J., Buettner A., Phytochemistry, 109, pp. 66-75, (2015); Hamm S., Bleton J., Connan J., Tchapla A., Phytochemistry, 66, pp. 1499-1514, (2005); Niebler J., Buettner A., Chem. Biod…	A. Buettner; Department of Chemistry and Pharmacy, Food Chemistry, Emil Fischer Center, Friedrich-Alexander-Universität Erlangen-Nürnberg (FAU), Erlangen, Schuhstraße 19, 91052, Germany; email: andrea.buettner@fau.de		American Chemical Society						01633864		JNPRD	27010489	English	J. Nat. Prod.	Article	Final		Scopus	2-s2.0-84967144050
Al-Nami S.Y.; Fouda A.E.-A.S.	Al-Nami, Samar. Y. (49862728200); Fouda, Abd El-Aziz S. (56231506400)	49862728200; 56231506400	Corrosion inhibition effect and adsorption activities of methanolic myrrh extract for cu in 2 M HNO3	2020	International Journal of Electrochemical Science	15	2		1187	1205	18	31	10.20964/2020.02.23	https://www.scopus.com/inward/record.uri?eid=2-s2.0-85082059124&doi=10.20964%2f2020.02.23&partnerID=40&md5=dd39f2ec4bc37846cfc4f66ebdc9e025	Chemistry Department, Science College for Girls, King Khalid University, Abha, Saudi Arabia; Department of Chemistry, Faculty of Science, Mansoura University, Mansoura, 35516, Egypt	Al-Nami S.Y., Chemistry Department, Science College for Girls, King Khalid University, Abha, Saudi Arabia; Fouda A.E.-A.S., Department of Chemistry, Faculty of Science, Mansoura University, Mansoura, 35516, Egypt	Myrrh extract was tested as inhibitor on the corrosion of Cu in 2M HNO3 solution. These Tests were done by several procedures like weight loss procedure (WL), Potentiodynamic polarization (PL), electrochemical frequency modulation (EFM) and AC impedance spectra (EIS). The Cu surface was examined by utilizing atomic force microscope (AFM), scanning electron microscopy (SEM), Fourier transform infr…	Adsorption; Corrosion inhibition; Cu; Myrrh extracts; Nitric acid								Schweitzer P.A., Marcel D., Cu and Cu alloys in corrosion and corrosion protection Handbook, (1989); Elmorsi M.A., Hassanein A.M., Corros. Sci, 41, 12, (1999); Zucchi F., Grassi V., Frignani A., Trabanelli G., Corros. Sci, 46, 11, (2004); Banerjee S., Mishra A., Singh M.M., Maiti B., Ray B., Miti P., RSC Adv, 1, 2, (2011); Chaubey N., Mourya P., Singh V.K., Singh M.M., Int. J. Innov. Res. Sci. En…			Electrochemical Science Group						14523981				English	Int.J.Electrochem.Sci.	Article	Final	All Open Access; Bronze Open Access	Scopus	2-s2.0-85082059124
Jiang Y.; Xu H.; Wang J.	Jiang, Yan (57189270082); Xu, Hanjie (57189271300); Wang, Jiafei (57189269740)	57189270082; 57189271300; 57189269740	Alantolactone induces apoptosis of human cervical cancer cells via reactive oxygen species generation, glutathione depletion and inhibition of the Bcl-2/Bax signaling pathway	2016	Oncology Letters	11	6		4203	4207	4	30	10.3892/ol.2016.4511	https://www.scopus.com/inward/record.uri?eid=2-s2.0-84967221216&doi=10.3892%2fol.2016.4511&partnerID=40&md5=6c1de3101e096926fde748134c8395c3	Departments of Gynecological Oncology, Anhui Cancer Hospital, Hefei, 230031, Anhui, China; Departments of Gynecology and Obstetrics, Anhui Cancer Hospital, Hefei, 230031, Anhui, China	Jiang Y., Departments of Gynecological Oncology, Anhui Cancer Hospital, Hefei, 230031, Anhui, China; Xu H., Departments of Gynecology and Obstetrics, Anhui Cancer Hospital, Hefei, 230031, Anhui, China; Wang J., Departments of Gynecological Oncology, Anhui Cancer Hospital, Hefei, 230031, Anhui, China	Alantolactone is the active ingredient in frankincense, and is extracted from the dry root of elecampane. It has a wide variety of uses, including as an insect repellent, antibacterial, antidiuretic, analgesic and anticancer agent. In addition, alantolactone induces apoptosis of human cervical cancer cells, however, its mechanism of action remains to be elucidated. Therefore, the present study in…	Alantolactone; B-cell lymphoma 2/Bcl-2-associated X protein; Cervical cancer; Glutathione; Reactive oxygen species	alantolactone; glutathione; protein Bax; protein bcl 2; reactive oxygen metabolite; animal cell; animal model; animal tissue; apoptosis; Article; cell viability; chronic inflammation; DNA damage; flow cytometry; high performance liquid chromatography; human; human cell; immunoblotting; mouse; MTT assay; nonhuman; optical density; polyacrylamide gel electrophoresis; radioimmunoprecipitation; uteri…		alantolactone, 1407-14-3, 546-43-0; glutathione, 70-18-8; protein bcl 2, 219306-68-0					Hsiung Y.W., Kadir A.H., Leea indica ethyl acetate fraction induces growth-inhibitory effect in various cancer cell lines and apoptosis in ca ski human cervical epidermoid carcinoma cells, Evid Based Complement Alternat Med 2011, (2011); Einck J.P., Hudson A., Shulman A.C., Yashar C.M., Dieng M.M., Diagne M., Gueye L., Gningue F., Gaye P.M., Fisher B.J., Et al., Implementation of a high-dose-rate…	Y. Jiang; Department of Gynecological Oncology, Anhui Cancer Hospital, Hefei, 107 East Road, 230031, China; email: yanjiangah@163.com		Spandidos Publications						17921074				English	Oncol. Lett.	Article	Final	All Open Access; Bronze Open Access; Green Open Access	Scopus	2-s2.0-84967221216
Morgan T.D.; Beezer A.E.; Mitchell J.C.; Bunch A.W.	Morgan, T.D. (57198254628); Beezer, A.E. (7005723104); Mitchell, J.C. (55333417200); Bunch, A.W. (7004276164)	57198254628; 7005723104; 55333417200; 7004276164	A mirocalorimetric comparison of the anti-Streptococcus a mutans efficacy of plant extracts and antimicrobial agents in oral hygiene formulations	2001	Journal of Applied Microbiology	90	1		53	58	5	29	10.1046/j.1365-2672.2001.01217.x	https://www.scopus.com/inward/record.uri?eid=2-s2.0-0034746135&doi=10.1046%2fj.1365-2672.2001.01217.x&partnerID=40&md5=fdd0b4d9ea1de073b360395c308e9458	Research School of Biosciences, University of Kent, Canterbury, Kent, United Kingdom; Department of Chemistry, University of Kent, Canterbury, Kent, United Kingdom; Research School of Biosciences, University of Kent, Canterbury, Kent CT2 7NJ, United Kingdom	Morgan T.D., Research School of Biosciences, University of Kent, Canterbury, Kent, United Kingdom; Beezer A.E., Research School of Biosciences, University of Kent, Canterbury, Kent, United Kingdom; Mitchell J.C., Department of Chemistry, University of Kent, Canterbury, Kent, United Kingdom; Bunch A.W., Research School of Biosciences, University of Kent, Canterbury, Kent, United Kingdom, Research …	Aims: This study aimed to evaluate the efficacy of 'natural' putative antimicrobial agents against Streptococcus mutans and to compare these with synthetic agents using the flow microcalorimeter. Streptococcus mutans is one of the oral pathogens responsible for dental caries. Methods and Results: Traditional microbiological techniques are invasive and destructive unlike flow microcalorimetry. Thi…		Anti-Bacterial Agents; Calorimetry; Chemistry, Pharmaceutical; Dental Caries; Dose-Response Relationship, Drug; Oral Hygiene; Plant Extracts; Streptococcus mutans; Commiphora; Melaleuca alternifolia; Mentha x piperita; Posibacteria; Rosmarinus officinalis; Streptococcus; Streptococcus; Streptococcus mutans; Streptococcus mutans; Streptococcus sp. 'group A'; Syzygium aromaticum; Thymus vulgaris; C…		alcohol, 64-17-5; cetylpyridinium salt, 123-03-5, 140-72-7, 2349-55-5, 7773-52-6; chlorhexidine, 3697-42-5, 55-56-1; chlorophyll, 1406-65-1, 15611-43-5; clove oil, 8000-34-8; iodoacetic acid, 64-69-7; menthol, 1490-04-6, 89-78-1, 15356-70-4, 2216-51-5, 98167-53-4; salicylic acid methyl ester, 119-36-8; thyme oil, 8007-46-3; triclosan, 3380-34-5; Anti-Bacterial Agents, ; Plant Extracts,	LKB 10700-1, Thermometric AB, Sweden	Thermometric AB, Sweden			Brown M.R.W., Gilbert P., Sensitivity of biofilms to antimicrobial agents, Journal of Applied Bacteriology Symposium Supplement, 74, (1993); Carpentier B., Cerf O., Biofilms and their consequences, with particular reference to hygiene in the food industry, Journal of Applied Bacteriology, 75, pp. 499-511, (1993); Chowdhry B.Z., Beezer A.E., Greenhow E.J., Analysis of drugs by microcalorimetry. Is…	A.W. Bunch; Research School of Biosciences, University of Kent, Canterbury, Kent CT2 7NJ, United Kingdom; email: A.W.Bunch@ukc.ac.uk		Blackwell Publishing Ltd.						13645072		JAMIF	11155122	English	J. Appl. Microbiol.	Article	Final		Scopus	2-s2.0-0034746135
Vasireddy L.; Bingle L.E.H.; Davies M.S.	Vasireddy, Lakshmi (57203202008); Bingle, Lewis E. H. (6602458884); Davies, Mark S. (35121268800)	57203202008; 6602458884; 35121268800	Antimicrobial activity of essential oils against multidrug-resistant clinical isolates of the burkholderia cepacia complex	2018	PLoS ONE	13	8	e0201835				43	10.1371/journal.pone.0201835	https://www.scopus.com/inward/record.uri?eid=2-s2.0-85050921744&doi=10.1371%2fjournal.pone.0201835&partnerID=40&md5=ea98056036279790205ae5bfea7dcc3f	Faculty of Health Sciences and Wellbeing, University of Sunderland, Sunderland, United Kingdom	Vasireddy L., Faculty of Health Sciences and Wellbeing, University of Sunderland, Sunderland, United Kingdom; Bingle L.E.H., Faculty of Health Sciences and Wellbeing, University of Sunderland, Sunderland, United Kingdom; Davies M.S., Faculty of Health Sciences and Wellbeing, University of Sunderland, Sunderland, United Kingdom	Members of the Burkholderia cepacia complex (Bcc) are an important cause of opportunistic or nosocomial infections that may be hard to treat due to a high incidence of multidrug resistance. We characterised a collection of 51 clinical isolates from this complex, assigning them to 18 sequence types using multi-locus sequence type analysis. Resistance to eight commonly used antibiotics was assessed…		Anti-Infective Agents; Burkholderia cepacia complex; Burkholderia Infections; Cell Membrane; Drug Resistance, Bacterial; Fatty Acids; Humans; Microbial Sensitivity Tests; Oils, Volatile; Plant Oils; antibiotic agent; bergamot oil; black pepper extract; cedarwood oil; essential oil; fatty acid ester; fennel oil; frankincense; geraniol; juniper oil; lavender oil; lemongrass oil; marjoram oil; Matri…		bergamot oil, 8006-85-7, 8007-75-8; fennel oil, 8006-84-6; geraniol, 106-24-1; lavender oil, 8000-28-0, 8022-15-9; Matricaria oil, 8002-66-2; peppermint oil, 8006-90-4; potassium ion, 24203-36-9; terpinen 4 ol, 562-74-3; Anti-Infective Agents, ; Fatty Acids, ; Oils, Volatile, ; Plant Oils,					Burkholder W.H., Sour skin, a bacterial rot of onion bulbs, Phytopathology, 40, pp. 115-117, (1950); Isles A., Maclusky I., Corey M., Gold R., Prober C., Fleming P., Et al., Pseudomonas cepacia infection in cystic fibrosis: An emerging problem, J Pediatr, 104, pp. 206-210, (1984); Mahenthiralingam E., Baldwin A., Dowson C.G., Burkholderia cepacia complex bacteria: Opportunistic pathogens with imp…	M.S. Davies; Faculty of Health Sciences and Wellbeing, University of Sunderland, Sunderland, United Kingdom; email: mark.davies@sunderland.ac.uk		Public Library of Science						19326203		POLNC	30071118	English	PLoS ONE	Article	Final	All Open Access; Gold Open Access; Green Open Access	Scopus	2-s2.0-85050921744
Bongers F.; Groenendijk P.; Bekele T.; Birhane E.; Damtew A.; Decuyper M.; Eshete A.; Gezahgne A.; Girma A.; Khamis M.A.; Lemenih M.; Mengistu T.; Ogbazghi W.; Sass-Klaassen U.; Tadesse W.; Teshome M.; Tolera M.; Sterck F.J.; Zuidema P.A.	Bongers, Frans (7003843226); Groenendijk, Peter (57208936945); Bekele, Tesfaye (57222369188); Birhane, Emiru (36522156300); Damtew, Abebe (57211650681); Decuyper, Mathieu (55906140800); Eshete, Abeje (8397222500); Gezahgne, Alemu (6508213261); Girma, Atkilt (55653339600); Khamis, Mohamed A. (57211650059); Lemenih, Mulugeta (6602090354); Mengistu, Tefera (6506616168); Ogbazghi, Woldeselassie (1278…	7003843226; 57208936945; 57222369188; 36522156300; 57211650681; 55906140800; 8397222500; 6508213261; 55653339600; 57211650059; 6602090354; 6506616168; 12789550600; 6507677336; 6701922452; 56811246200; 24342546400; 6602857825; 9039487900	Frankincense in peril	2019	Nature Sustainability	2	7		602	610	8	34	10.1038/s41893-019-0322-2	https://www.scopus.com/inward/record.uri?eid=2-s2.0-85069880594&doi=10.1038%2fs41893-019-0322-2&partnerID=40&md5=f26706d61e3c3d87c1b26f51ab20bb70	Forest Ecology and Forest Management Group, Wageningen University and Research, Wageningen, Netherlands; Departamento de Botánica, Escola Politécnica Superior, Campus de Lugo, Universidade de Santiago de Compostela, Lugo, Spain; Department of Plant Biology, Institute of Biology, University of Campinas, Campinas, Brazil; Ethiopian Environment and Forest Research Institute, Addis Ababa, Ethiopia; D…	Bongers F., Forest Ecology and Forest Management Group, Wageningen University and Research, Wageningen, Netherlands; Groenendijk P., Forest Ecology and Forest Management Group, Wageningen University and Research, Wageningen, Netherlands, Departamento de Botánica, Escola Politécnica Superior, Campus de Lugo, Universidade de Santiago de Compostela, Lugo, Spain, Department of Plant Biology, Institut…	The harvest of plant parts and exudates from wild populations contributes to the income, food security and livelihoods of many millions of people worldwide. Frankincense, an aromatic resin sourced from natural populations of Boswellia trees and shrubs, has been cherished by world societies for centuries. Boswellia populations are threatened by over-exploitation and ecosystem degradation, jeopardi…									Hamilton A.C., Medicinal plants, conservation and livelihoods, Biodivers. Conserv., 13, pp. 1477-1517, (2004); Ticktin T., The ecological implications of harvesting non-timber forest products, J. Appl. Ecol., 41, pp. 11-21, (2004); Godfray H.C.J., Et al., Food security: the challenge of feeding 9 billion people, Science, 327, (2010); Millenium Ecosystem Assessment Ecosystems and Human Well-Being:…	F. Bongers; Forest Ecology and Forest Management Group, Wageningen University and Research, Wageningen, Netherlands; email: frans.bongers@wur.nl		Nature Publishing Group						23989629				English	Nature Sustain.	Article	Final		Scopus	2-s2.0-85069880594
Haffor A.-S.A.	Haffor, Al-Said A. (6602817646)	6602817646	Effect of myrrh (Commiphora molmol) on leukocyte levels before and during healing from gastric ulcer or skin injury	2010	Journal of Immunotoxicology	7	1		68	75	7	34	10.3109/15476910903409835	https://www.scopus.com/inward/record.uri?eid=2-s2.0-77649108083&doi=10.3109%2f15476910903409835&partnerID=40&md5=2a198687c824bcb99ac233eb90878873	Department of Radiological Science, College of Applied Medical Sciences, King Saud University, Kharj 11942, P.O. Box 422, Saudi Arabia	Haffor A.-S.A., Department of Radiological Science, College of Applied Medical Sciences, King Saud University, Kharj 11942, P.O. Box 422, Saudi Arabia	Myrrh (Commiphora molmol) has been widely used as an anti-inflammatory and wound healing commercial product. As white blood cell (WBC)/leukocyte counts have been used as an indicator by clinicians to monitor progress of healing in patients, the purpose of this study was to examine effects of myrrh supplementation on blood WBC numbers before an injury and during healing. Male rats (78-wk-of-age) w…	Commiphora molmol; Gastric ulcer; Herbal product; Myrrh; Skin injury	Administration, Oral; Animals; Disease Models, Animal; Drinking; Drug Administration Schedule; Leukocyte Count; Leukocytes; Male; Medicine, Traditional; Phytotherapy; Plant Extracts; Rats; Rats, Wistar; Regional Blood Flow; Skin; Stomach Ulcer; Terpenes; Time Factors; Wound Healing; Commiphora; Commiphora habessinica; Rattus; antiinflammatory agent; Commiphora molmol extract; drinking water; plan…		Plant Extracts, ; Terpenes, ; myrrh oil, 8016-37-3			Office of Research; College of Dentistry, King Saud University, (2006/25)	This project was supported by, the Office of Research, College of Science, King Saud University, Riyadh; Grant Number 2006/25. Special appreciation is extended to the Dean of the College of Science and the Director of Research Center in the College of Science.	Abdul-Ghani A.S., Amin R., Effect of aqueous extract of Commiphora opobalsamum on blood pressure and heart rate, J. Ethnopharmacol., 57, pp. 219-222, (1997); Al-Harbi M.M., Qureshi S., Raza M., Ahmed M.M., Afzalc M., Shah A.H., Gastric anti-ulcer and cytoprotective effect of Commiphora molmol in rats, J. Ethnopharmacol., 55, pp. 141-150, (1997); Atta A.H., Alkofahi A., Anti-nociceptive and anti-i…	A.-S. A. Haffor; Department of Radiological Science, College of Applied Medical Sciences, King Saud University, Kharj 11942, P.O. Box 422, Saudi Arabia; email: ahaffor@ksu.edu.sa								1547691X			19995243	English	J. Immunotoxicol.	Article	Final		Scopus	2-s2.0-77649108083
Khan A.; Asaf S.; Khan A.L.; Al-Harrasi A.; Al-Sudairy O.; AbdulKareem N.M.; Khan A.; Shehzad T.; Alsaady N.; Al-Lawati A.; Al-Rawahi A.; Shinwari Z.K.	Khan, Arif (57205385623); Asaf, Sajjad (56595059900); Khan, Abdul Latif (26639372800); Al-Harrasi, Ahmed (6506093146); Al-Sudairy, Omar (57205385447); AbdulKareem, Noor Mazin (58020956600); Khan, Adil (57200917937); Shehzad, Tariq (26027280900); Alsaady, Nadiya (57205385090); Al-Lawati, Ali (6602634400); Al-Rawahi, Ahmed (7801308442); Shinwari, Zabta Khan (6602100258)	57205385623; 56595059900; 26639372800; 6506093146; 57205385447; 58020956600; 57200917937; 26027280900; 57205385090; 6602634400; 7801308442; 6602100258	First complete chloroplast genomics and comparative phylogenetic analysis of Commiphora gileadensis and C. Foliacea: Myrrh producing trees	2019	PLoS ONE	14	1	e0208511				30	10.1371/journal.pone.0208511	https://www.scopus.com/inward/record.uri?eid=2-s2.0-85059829143&doi=10.1371%2fjournal.pone.0208511&partnerID=40&md5=689ecd49050765eb1c12584b9f5e24ce	Natural and Medical Sciences Research Center, University of Nizwa, Nizwa, Oman; Department of Biotechnology, Quaid-i-Azam University, Islamabad, Pakistan; Plant Genome Mapping Lab, Center for Applied Genetic Technologies, University of Georgia, GA, United States; Oman Animal and Plant Genetic Resources Center, Research Council, Muscat, Oman	Khan A., Natural and Medical Sciences Research Center, University of Nizwa, Nizwa, Oman, Department of Biotechnology, Quaid-i-Azam University, Islamabad, Pakistan; Asaf S., Natural and Medical Sciences Research Center, University of Nizwa, Nizwa, Oman; Khan A.L., Natural and Medical Sciences Research Center, University of Nizwa, Nizwa, Oman; Al-Harrasi A., Natural and Medical Sciences Research Ce…	Commiphora gileadensis and C. foliacea (family Burseraceae) are pantropical in nature and known for producing fragrant resin (myrrh). Both the tree species are economically and medicinally important however, least genomic understanding is available for this genus. Herein, we report the complete chloroplast genome sequences of C. gileadensis and C. foliacea and comparative analysis with related sp…		Chromosome Mapping; Commiphora; Exons; Gene Dosage; Genes, Plant; Genome, Chloroplast; Genomic Structural Variation; Genomics; Introns; Inverted Repeat Sequences; Microsatellite Repeats; Phylogeny; Phytochemicals; Plastids; Polymorphism, Single Nucleotide; Trees; microsatellite DNA; phytochemical; angiosperm; Article; atpF gene; bioinformatics; Boswellia sacra; chloroplast genome; cladistics; clp…	GENBANK: MH041484, MH042752	Phytochemicals,					Miller A.G., Morris M., Plants of Dhofar: The Southern Region of Oman, Traditional, Economic and Medicinal Uses, (1988); Thulin M., Beier B.A., Razafimandimbison S.G., Banks H.I., Ambilobea, a new genus from Madagascar, the position of Aucoumea, and comments on the tribal classification of the frankincense and myrrh family (Burseraceae), Nordic Journal of Botany, 26, pp. 218-229, (2008); Langenhe…	A.L. Khan; Natural and Medical Sciences Research Center, University of Nizwa, Nizwa, Oman; email: abdullatif@unizwa.edu.om		Public Library of Science						19326203		POLNC	30629590	English	PLoS ONE	Article	Final	All Open Access; Gold Open Access; Green Open Access	Scopus	2-s2.0-85059829143
Pan Y.-N.; Liang X.-X.; Niu L.-Y.; Wang Y.-N.; Tong X.; Hua H.-M.; Zheng J.; Meng D.-Y.; Liu X.-Q.	Pan, Ying-Ni (16310696500); Liang, Xiao-Xu (56714362200); Niu, Li-Ying (57197495366); Wang, Yan-Nian (56549069300); Tong, Xin (57120401800); Hua, Hui-Ming (33667579000); Zheng, Jiang (53865865600); Meng, Dong-Ya (7006514740); Liu, Xiao-Qiu (35083907200)	16310696500; 56714362200; 57197495366; 56549069300; 57120401800; 33667579000; 53865865600; 7006514740; 35083907200	Comparative studies of pharmacokinetics and anticoagulatory effect in rats after oral administration of Frankincense and its processed products	2015	Journal of Ethnopharmacology	172		9591	118	123	5	28	10.1016/j.jep.2015.06.029	https://www.scopus.com/inward/record.uri?eid=2-s2.0-84936752910&doi=10.1016%2fj.jep.2015.06.029&partnerID=40&md5=5b0f09388fb0bcfaa136881185104966	School of Traditional Chinese Materia Medica, Shenyang Pharmaceutical University, No. 103, Wenhua Road, Shenyang, China; School of Pharmacy, Shenyang Pharmaceutical University, No. 103, Wenhua Road, Shenyang, China; Division of Gastroenterology and Hepatology, Department of Pediatrics, University of Washington School of Medicine, Seattle, 98102, WA, United States; Clinical Laboratory, Shenyang Mi…	Pan Y.-N., School of Traditional Chinese Materia Medica, Shenyang Pharmaceutical University, No. 103, Wenhua Road, Shenyang, China; Liang X.-X., School of Traditional Chinese Materia Medica, Shenyang Pharmaceutical University, No. 103, Wenhua Road, Shenyang, China; Niu L.-Y., School of Traditional Chinese Materia Medica, Shenyang Pharmaceutical University, No. 103, Wenhua Road, Shenyang, China; W…	Abstract Ethnopharmacological relevance Frankincense (FRA), Ruxiang, is the resin of Boswellia carterii Birdw and Boswellia bhaw-dajiana Birdw which has been used for centuries as formulas to improve the circulation and to relieve pain against carbuncles. Stir-fried Frankincense (SFF) and vinegar processed Frankincense (VPF) are two major processed Frankincense, and the processing procedures repo…	11-Keto-β-boswellic acid (KBA); 3-Acetyl-11-keto-β-boswellic acid (AKBA); Anticoagulatory effect; Frankincense; Pharmacokinetics; Processed Frankincense	Administration, Oral; Animals; Antithrombin III; Drugs, Chinese Herbal; Epoprostenol; Fibrin Fibrinogen Degradation Products; Fibrinogen; Frankincense; Male; Partial Thromboplastin Time; Peptide Hydrolases; Prothrombin Time; Rats; Thrombin Time; Triterpenes; Animalia; Boswellia; Boswellia sacra; Rattus; Salvia miltiorrhiza; 11 oxo beta boswellic acid; 3 acetyl 11 keto beta boswellic acid; anticoa…		11 oxo beta boswellic acid, 17019-92-0; prostacyclin, 35121-78-9, 61849-14-7; antithrombin III, 90170-80-2; fibrinogen, 9001-32-5; peptide hydrolase, ; 11-keto-boswellic acid, ; acetyl-11-ketoboswellic acid, ; Antithrombin III, ; antithrombin III-protease complex, ; dan-shen root extract, ; Drugs, Chinese Herbal, ; Epoprostenol, ; Fibrin Fibrinogen Degradation Products, ; fibrin fragment D, ; Fib…			National Natural Science Foundation of China, NSFC, (81202892, 81470176)	This work was supported partially by the National Natural Science Foundation of China (NSFC Nos. 81470176 , 81202892 ).	Asaf T., Reuveni H., Yermiahu T., Leiberman A., Gurman G., Porat A., Schlaeffer P., Shifra S., Kapelushnik J., The need for routine pre-operative coagulation screening tests (prothrombin time PT/partial thromboplastin time PTT) for healthy children undergoing elective tonsillectomy and/or adenoidectomy, Int. J. Pediatric Otorhinolaryngol., 61, pp. 217-222, (2001); Banno N., Akihisa T., Yasukawa K…			Elsevier Ireland Ltd						03788741		JOETD	26117531	English	J. Ethnopharmacol.	Article	Final		Scopus	2-s2.0-84936752910
Moran J.; Addy M.; Roberts S.	Moran, J. (7402046442); Addy, M. (7103115347); Roberts, S. (57214450938)	7402046442; 7103115347; 57214450938	A comparison of natural product, triclosan and chlorhexidine mouthrinses on 4‐day plaque regrowth	1992	Journal of Clinical Periodontology	19	8		578	582	4	40	10.1111/j.1600-051X.1992.tb00686.x	https://www.scopus.com/inward/record.uri?eid=2-s2.0-0026640386&doi=10.1111%2fj.1600-051X.1992.tb00686.x&partnerID=40&md5=adc1a52cc0eb8264650c4359c4de91a2	Department of Periodontology, Dental School, University of Wales College of Medicine, Cardiff, United Kingdom; Department of Medical Computing and Statistics, University of Wales College of Medicine, Cardiff, United Kingdom	Moran J., Department of Periodontology, Dental School, University of Wales College of Medicine, Cardiff, United Kingdom; Addy M., Department of Periodontology, Dental School, University of Wales College of Medicine, Cardiff, United Kingdom; Roberts S., Department of Medical Computing and Statistics, University of Wales College of Medicine, Cardiff, United Kingdom	Abstract There is a continuing search for ingredients to enhance the chemical plaque inhibitory action of oral hygiene products. Sanguinarine. other natural extracts and triclosan have already been used in products. The aim of this study was to evaluate a number of triclosan and natural product rinses for effects on plaque regrowth. In particular, the influence of other rinse components were asse…	chlorhexidine; clinical trial; mouthrinses; plaque; sanguinaria; sodium lauryl sulphate; triclosan; zinc	Adult; Alkaloids; Astringents; Chamomile; Chlorhexidine; Chlorides; Comparative Study; Dental Plaque; Double-Blind Method; Eugenol; Female; Flavones; Human; Krameriaceae; Male; Mouthwashes; Oils, Volatile; Plants, Medicinal; Resins, Plant; Sodium Dodecyl Sulfate; Tannins; Terpenes; Thymol; Triclosan; Zinc; chamomile; chlorhexidine; dodecyl sulfate sodium; eugenol; sanguinarine; thymol; triclosan;…		chlorhexidine, 3697-42-5, 55-56-1; dodecyl sulfate sodium, 151-21-3; eugenol, 97-53-0; sanguinarine, 2447-54-3; thymol, 89-83-8; triclosan, 3380-34-5; zinc chloride, 7646-85-7; Alkaloids, ; Astringents, ; Chlorhexidine, 55-56-1; Chlorides, ; Eugenol, 97-53-0; Flavones, ; Mouthwashes, ; myrrh oil, 8016-37-3; Oils, Volatile, ; Resins, Plant, ; sanguinarine, 2447-54-3; Sodium Dodecyl Sulfate, 151-21…					Addy M., Chlorhexidine compared lo other locally delivered antimicrobials. A short review, Journal of Clinical Periodontology, 13, pp. 957-964, (1986); Addy M., Richards J., Williams G., Effect of a zinc citrate mouthwash on dental plaque and salivary bacteria, Journal of Clinical Periodontology, 1, pp. 309-315, (1980); Addy M., Willis L., Moran J., Effect of toothpaste rinses compared with chlor…									03036979			1447382	English	J. Clin. Periodontol.	Article	Final		Scopus	2-s2.0-0026640386
Bennett R.C.; Brough C.; Miller D.A.; O'Donnell K.P.; Keen J.M.; Hughey J.R.; Williams R.O.; McGinity J.W.	Bennett, Ryan C. (36570004200); Brough, Chris (35767388900); Miller, Dave A. (7407284689); O'Donnell, Kevin P. (57191901547); Keen, Justin M. (53877749500); Hughey, Justin R. (36096784900); Williams, Robert O. (55683736000); McGinity, James W. (7004898399)	36570004200; 35767388900; 7407284689; 57191901547; 53877749500; 36096784900; 55683736000; 7004898399	Preparation of amorphous solid dispersions by rotary evaporation and KinetiSol Dispersing: Approaches to enhance solubility of a poorly water-soluble gum extract	2015	Drug Development and Industrial Pharmacy	41	3		382	397	15	33	10.3109/03639045.2013.866142	https://www.scopus.com/inward/record.uri?eid=2-s2.0-84924968633&doi=10.3109%2f03639045.2013.866142&partnerID=40&md5=e331e88893765a87627fe64b317c0db8	Division of Pharmaceutics, University of Texas at Austin, 1 University Station A1920, Austin, 78712, TX, United States; DisperSol Technologies, Georgetown, TX, United States; Dow Chemical Company, Midland, MI, United States; Hovione, LLC, East Windsor, NJ, United States	Bennett R.C., Division of Pharmaceutics, University of Texas at Austin, 1 University Station A1920, Austin, 78712, TX, United States; Brough C., DisperSol Technologies, Georgetown, TX, United States; Miller D.A., DisperSol Technologies, Georgetown, TX, United States; O'Donnell K.P., Dow Chemical Company, Midland, MI, United States; Keen J.M., Division of Pharmaceutics, University of Texas at Aust…	Acetyl-11-keto-β-boswellic acid (AKBA), a gum resin extract, possesses poor water-solubility that limits bioavailability and a high melting point making it difficult to successfully process into solid dispersions by fusion methods. The purpose of this study was to investigate solvent and thermal processing techniques for the preparation of amorphous solid dispersions (ASDs) exhibiting enhanced so…	Amorphous solid dispersions; Bioavailability enhancement; Hot melt extrusion; KinetiSol Dispersing; Rotary evaporation; Supersaturation	Animals; Chemistry, Pharmaceutical; Frankincense; Male; Plant Gums; Rats; Rats, Sprague-Dawley; Solubility; Triterpenes; Water; X-Ray Diffraction; acetyl 11 keto beta boswellic acid; boswellic acid; copolymer; docusate sodium; eudragit; hypromellose acetate succinate; polyvinyl caprolactam polyvinyl acetate polyethylene glycol graft co polymer; succinic acid derivative; unclassified drug; acetyl-…		boswellic acid, 631-69-6; docusate sodium, 577-11-7; eudragit, 24938-16-7, 51822-44-7, 9065-11-6, 9010-88-2; water, 7732-18-5; acetyl-11-ketoboswellic acid, ; Frankincense, ; Plant Gums, ; Triterpenes, ; Water,					Karlina M.V., Pozharitskaya O.N., Kosman V.M., Ivanova S.A., Bioavailability of bowellic acids: In vitro/in vivo correlation, Pharm Chem J, 41, pp. 569-572, (2007); Goel A., Ahmad F.J., Singh R.M., Singh G.N., Anti-inflammatory activity of nanogel formulation of 3-acetyl-11-keto-b-boswellic acid, Pharmacologyonline, 3, pp. 311-318, (2009); Goel A., Ahmad F.J., Singh R.M., Singh G.N., 3-Acetyl-11-…	R.C. Bennett; Division of Pharmaceutics, University of Texas at Austin, Austin, 1 University Station A1920, 78712, United States; email: ryanbennett@utexas.edu		Informa Healthcare						03639045		DDIPD	24329130	English	Drug Dev. Ind. Pharm.	Article	Final		Scopus	2-s2.0-84924968633
Soliman O.E.; El-Arman M.; Abdul-Samie E.R.; El-Nemr H.I.; Massoud A.	Soliman, Othman E (8211038200); El-Arman, Mohammed (15049330100); Abdul-Samie, Elham R (8211037900); El-Nemr, Hosam I (57225296914); Massoud, Ahmed (7006870168)	8211038200; 15049330100; 8211037900; 57225296914; 7006870168	Evaluation of myrrh (Mirazid) therapy in fascioliasis and intestinal schistosomiasis in children: immunological and parasitological study.	2004	Journal of the Egyptian Society of Parasitology	34	3		941	966	25	33		https://www.scopus.com/inward/record.uri?eid=2-s2.0-16644401843&partnerID=40&md5=fa2a02b3ababd436e1ead9e7c9ebb579	Department of Pediatric, Faculty of Medicine, Mansoura University, Mansoura, Egypt	Soliman O.E., Department of Pediatric, Faculty of Medicine, Mansoura University, Mansoura, Egypt; El-Arman M., Department of Pediatric, Faculty of Medicine, Mansoura University, Mansoura, Egypt; Abdul-Samie E.R., Department of Pediatric, Faculty of Medicine, Mansoura University, Mansoura, Egypt; El-Nemr H.I., Department of Pediatric, Faculty of Medicine, Mansoura University, Mansoura, Egypt; Mass…	A total of 21 children with fascioliasis (8 males and 13 females) with mean age of 10.4 years, 8 children with schistosomiasis mansoni (6 males and 2 females) with mean age of 11.37 years were treated with Myrrh (Mirazid) which is an oleo-gum resin from the stem of Commiphora molmol tree (Family Burseraceae). Also, ten healthly cross matched children were utilized as controls. Diagnosis was based…		Administration, Oral; Animals; Child; Commiphora; Fasciola hepatica; Fascioliasis; Feces; Female; Humans; Male; Phytotherapy; Plant Extracts; Schistosoma mansoni; Schistosomiasis mansoni; plant extract; animal; article; child; Commiphora; Fasciola hepatica; fascioliasis; feces; female; human; immunology; male; methodology; oral drug administration; parasitology; phytotherapy; Schistosoma mansoni		Plant Extracts,														02535890			15587320	English	J Egypt Soc Parasitol	Article	Final		Scopus	2-s2.0-16644401843
Bruni S.; Guglielmi V.	Bruni, Silvia (56269242500); Guglielmi, Vittoria (6602723526)	56269242500; 6602723526	Identification of archaeological triterpenic resins by the non-separative techniques FTIR and 13C NMR: The case of Pistacia resin (mastic) in comparison with frankincense	2014	Spectrochimica Acta - Part A: Molecular and Biomolecular Spectroscopy	121			613	622	9	37	10.1016/j.saa.2013.10.098	https://www.scopus.com/inward/record.uri?eid=2-s2.0-84888230368&doi=10.1016%2fj.saa.2013.10.098&partnerID=40&md5=8ec6b4853a9e90ca5aba61c5cde9a9ed	Dipartimento di Chimica, Università Degli Studi di Milano, 20133 Milanoi, Via C. Golgi 19, Italy	Bruni S., Dipartimento di Chimica, Università Degli Studi di Milano, 20133 Milanoi, Via C. Golgi 19, Italy; Guglielmi V., Dipartimento di Chimica, Università Degli Studi di Milano, 20133 Milanoi, Via C. Golgi 19, Italy	The use of spectroscopic techniques such as Fourier-transform infrared (FTIR) spectroscopy and carbon 13 nuclear magnetic resonance (13C NMR) using the J-mod experiment is proposed as an effective alternative to gas chromatography-mass spectrometry (GC-MS) for the analysis and identification of natural resin samples found in archaeological environments. The spectral features of the most common di…	Archaeology; FTIR; Natural resins	Archaeology; Boswellia; Carbon Isotopes; Gas Chromatography-Mass Spectrometry; Magnetic Resonance Spectroscopy; Pistacia; Reference Standards; Resins, Plant; Spectroscopy, Fourier Transform Infrared; Triterpenes; Fourier transform infrared spectroscopy; Gas chromatography; Nuclear magnetic resonance spectroscopy; Spectroscopic analysis; (13)C NMR; Archaeology; FTIR; Natural resins; carbon; plant …		carbon, 7440-44-0					Mills J.S., White R., The Organic Chemistry of Museum Objects, (1994); Van Den Berg K.J., Boon J.J., Pastorova I., Spetter L.F.M., Journal of Mass Spectrometry, 35, pp. 512-533, (2000); Domenech-Carbo M.T., Osete-Cortina L., De La Cruz Canizares J., Bolivar-Galiano F., Romero-Noguera J., Fernandez-Vivas M.A., Martiin-Sanchez I., Analytical Bioanalytical Chemistry, 385, pp. 1265-1280, (2006); Ever…	S. Bruni; Dipartimento di Chimica, Università Degli Studi di Milano, 20133 Milanoi, Via C. Golgi 19, Italy; email: silvia.bruni@unimi.it		Elsevier						13861425		SAMCA	24291439	English	Spectrochim. Acta Part A Mol. Biomol. Spectrosc.	Article	Final		Scopus	2-s2.0-84888230368
Alqahtani A.S.; Nasr F.A.; Noman O.M.; Farooq M.; Alhawassi T.; Qamar W.; El-Gamal A.	Alqahtani, Ali S. (56825557800); Nasr, Fahd A. (57191835181); Noman, Omar M. (57193515676); Farooq, Muhammad (57295957400); Alhawassi, Tariq (37015425100); Qamar, Wajhul (55136373500); El-Gamal, Ali (7006526436)	56825557800; 57191835181; 57193515676; 57295957400; 37015425100; 55136373500; 7006526436	Cytotoxic evaluation and anti-angiogenic effects of two furano-sesquiterpenoids from commiphora myrrh resin	2020	Molecules	25	6	25061318				28	10.3390/molecules25061318	https://www.scopus.com/inward/record.uri?eid=2-s2.0-85081678557&doi=10.3390%2fmolecules25061318&partnerID=40&md5=510dc29482fc887ec3aa559f46b180ec	Department of Pharmacognosy, College of Pharmacy, King Saud University, Riyadh, 11451, Saudi Arabia; Medicinal, Aromatic and Poisonous Plants Research Center, College of Pharmacy, King Saud University, Riyadh, 11451, Saudi Arabia; College of Pharmacy, King Saud University, Riyadh, 11451, Saudi Arabia; College of Science, Department of Zoology, King Saud University, Riyadh, 11451, Saudi Arabia; De…	Alqahtani A.S., Department of Pharmacognosy, College of Pharmacy, King Saud University, Riyadh, 11451, Saudi Arabia, Medicinal, Aromatic and Poisonous Plants Research Center, College of Pharmacy, King Saud University, Riyadh, 11451, Saudi Arabia, College of Pharmacy, King Saud University, Riyadh, 11451, Saudi Arabia; Nasr F.A., Medicinal, Aromatic and Poisonous Plants Research Center, College of …	Commiphora myrrh resin (Myrrh) has been used in traditional Arabic medicine to treat various inflammatory diseases. Two furano-sesquiterpenoids, 2-methoxyfuranodiene (CM1) and 2-acetoxyfuranodiene (CM2), were isolated from the chloroform fraction of the ethanolic extract of Arabic Commiphora myrrh resin. The cytotoxicity of the compounds was evaluated using human liver carcinoma, breast cancer ce…	Angiogenesis; Apoptosis; Cell cycle; Commiphora myrrh; Furano-sesquiterpenoids; Zebrafish	Angiogenesis Inhibitors; Animals; Apoptosis; Cell Cycle Checkpoints; Cell Line; Commiphora; Embryo, Nonmammalian; Embryonic Development; Furans; Humans; Inhibitory Concentration 50; Necrosis; Neovascularization, Physiologic; Resins, Plant; Sesquiterpenes; Zebrafish; angiogenesis inhibitor; furan derivative; myrrh resin; plant resin; sesquiterpene; angiogenesis; animal; apoptosis; cell cycle check…		Angiogenesis Inhibitors, ; Furans, ; myrrh resin, ; Resins, Plant, ; Sesquiterpenes,			King Saud University, KSU, (RSP-2019/132)	Funding: This research was funded by King Saud University through the Researchers Supporting Project number (RSP-2019/132).	Bray F., Ferlay J., Soerjomataram I., Siegel R.L., Torre L.A., Jemal A., Global cancer statistics 2018: GLOBOCAN estimates of incidence and mortality worldwide for 36 cancers in 185 countries, CA Cancer J Clin, 68, pp. 394-424, (2018); Lichota A., Gwozdzinski K., Anticancer activity of natural compounds from plant and marine environment, Int. J. Mol. Sci., 19, (2018); Poonia P., Mittal S., Gupta …	A.S. Alqahtani; Department of Pharmacognosy, College of Pharmacy, King Saud University, Riyadh, 11451, Saudi Arabia; email: alalqahtani@ksu.edu.sa		MDPI AG						14203049		MOLEF	32183153	English	Molecules	Article	Final	All Open Access; Gold Open Access; Green Open Access	Scopus	2-s2.0-85081678557
Eshete A.; Sterck F.J.; Bongers F.	Eshete, Abeje (8397222500); Sterck, Frank J. (6602857825); Bongers, Frans (7003843226)	8397222500; 6602857825; 7003843226	Frankincense production is determined by tree size and tapping frequency and intensity	2012	Forest Ecology and Management	274			136	142	6	31	10.1016/j.foreco.2012.02.024	https://www.scopus.com/inward/record.uri?eid=2-s2.0-84858976290&doi=10.1016%2fj.foreco.2012.02.024&partnerID=40&md5=c93a5b6721cdaf1fe75b66c975184b6e	Forest Ecology and Forest Management Group, Centre for Ecosystem Studies, Wageningen University, 6700 AA Wageningen, P.O. Box 47, Netherlands; Forestry Research Center, Ethiopian Institute of Agricultural Research, Addis Ababa, P.O. Box 30708, Ethiopia	Eshete A., Forest Ecology and Forest Management Group, Centre for Ecosystem Studies, Wageningen University, 6700 AA Wageningen, P.O. Box 47, Netherlands, Forestry Research Center, Ethiopian Institute of Agricultural Research, Addis Ababa, P.O. Box 30708, Ethiopia; Sterck F.J., Forest Ecology and Forest Management Group, Centre for Ecosystem Studies, Wageningen University, 6700 AA Wageningen, P.O.…	Resin production in trees probably depends on trade-offs within the tree, its environment and on tapping activities. Frankincense, the highly esteemed resin from dry woodland frankincense trees of Boswellia papyrifera is exploited in traditional ways for millennia. New exploitation practices lead to weak trees and non-sustainable resin production. For 500 trees from four populations of B. papyrif…	Gum-resin; Insect attack; Non-timber forest product; Resin canals; Tapping intensity	Gums; Health; Insects; Risk Assessment; Synthetic Polymers; Tapping; Boswellia; Boswellia papyrifera; Boswellia sacra; Hexapoda; Health risks; Resins; Current collection; Different sizes; Dry seasons; Gum-resin; Insect attacks; Non-timber forest products; Resin canals; Resource depletion; Stem diameter; Sustainable management; Tree population; Tree size; Trunk diameters; deciduous tree; dry seaso…					NWO-WOTRO	The work for this study was supported by NWO-WOTRO (Netherlands Organization for Scientific Research – Science for Global Development) through the Integrated Program FRAME (Frankincense, myrrh and gum arabic: sustainable use of dry woodlands resources in Ethiopia), Grant No. W01.65.220.00 . Forestry Research Center of Ethiopian Institute of Agricultural Research provided a field car.	Abiyu A., Bongers F., Eshete A., Gebrehiwot K., Kindu M., Lemenih M., Moges Y., Ogbazghi W., Sterck F.J., Incense woodlands in Ethiopia and Eritrea: regeneration problems and restoration possibilities, Degraded Forests in Eastern Africa: Management and Restoration, pp. 123-132, (2010); Ballal M.E., Siddig E.A., Elfadl M.A., Luukkanen O., Relationship between environmental factors, tapping dates, …	F. Bongers; Forest Ecology and Forest Management Group, Centre for Ecosystem Studies, Wageningen University, 6700 AA Wageningen, P.O. Box 47, Netherlands; email: Frans.Bongers@wur.nl								03781127		FECMD		English	For. Ecol. Manage.	Article	Final		Scopus	2-s2.0-84858976290
Sumantran V.N.; Kulkarni A.A.; Harsulkar A.; Wele A.; Koppikar S.J.; Chandwaskar R.; Gaire V.; Dalvi M.; Wagh U.V.	Sumantran, Venil N. (57190033344); Kulkarni, Asavari A. (56659954200); Harsulkar, Abhay (6602739844); Wele, Asmita (16306033200); Koppikar, Soumya J. (16304243900); Chandwaskar, Rucha (23003789000); Gaire, Vishakha (16303444400); Dalvi, Madhuri (16303100700); Wagh, Ulhas V. (6602830851)	57190033344; 56659954200; 6602739844; 16306033200; 16304243900; 23003789000; 16303444400; 16303100700; 6602830851	Hyaluronidase and collagenase inhibitory activities of the herbal formulation Triphala guggulu	2007	Journal of Biosciences	32	4		755	761	6	45	10.1007/s12038-007-0075-3	https://www.scopus.com/inward/record.uri?eid=2-s2.0-34848848388&doi=10.1007%2fs12038-007-0075-3&partnerID=40&md5=87c435a8764a022bf1ea61ed9d2cfa99	Interactive Research School for Health Affairs (IRSHA), Bhartiya Vidyapeeth Deemed University Medical College Campus, Dhankawadi, Pune 411 043, India; Department of Ayurvedic Studies, Bhartiya Vidyapeeth Deemed University Medical College Campus, Dhankawadi, Pune 411 043, India	Sumantran V.N., Interactive Research School for Health Affairs (IRSHA), Bhartiya Vidyapeeth Deemed University Medical College Campus, Dhankawadi, Pune 411 043, India; Kulkarni A.A., Interactive Research School for Health Affairs (IRSHA), Bhartiya Vidyapeeth Deemed University Medical College Campus, Dhankawadi, Pune 411 043, India; Harsulkar A., Interactive Research School for Health Affairs (IRSH…	Myrrh (guggulu) oleoresin from the Commiphora mukul tree is an important component of antiarthritic drugs in Ayurvedic medicine. Clinical data suggest that elevated levels of hyaluronidase and collagenase type 2 enzymes contribute significantly to cartilage degradation. Triphala guggulu (TG) is a guggulu-based formulation used for the treatment of arthritis. We assessed the chondroprotective pote…	Collagenase; Hyaluronidase; Triphala guggulu (TG); Triphala shodith guggulu (TSG)	Chromatography, Thin Layer; Collagenases; Commiphora; Enzyme Inhibitors; Hyaluronoglucosaminidase; Medicine, Herbal; Commiphora; Commiphora wightii; collagenase; gelatinase; hyaluronidase; plant extract; Triphala guggulu extract; unclassified drug; degradation; dose-response relationship; drug; enzyme activity; inhibition; inhibitor; traditional medicine; article; cartilage degeneration; cartilag…		collagenase, 37288-86-1, 39433-96-0; gelatinase, 9040-48-6; hyaluronidase, 9001-54-1, 9055-18-9; Collagenases, 3.4.24.-; Enzyme Inhibitors, ; Hyaluronoglucosaminidase, 3.2.1.35			Bhartiya Vidyapeeth Deemed University; Interactive Research School for Health Affairs	The authors acknowledge and sincerely thank Mr M Krishnan and the staff of Anchrom Corporation, Mumbai, for performing HPTLC analyses of the guggulu formulations. We thank Ms Trushna Chinchwade for assistance with the collagenase assays. Funding and support was provided by the Interactive Research School for Health Affairs (IRSHA), Bhartiya Vidyapeeth Deemed University, Pune.	Abraham S., Kumar M.S., Sehgal P.K., Nitish S., Jayakumar N.D., Evaluation of the inhibitory effect of triphala on PMN-type matrix metalloproteinase (MMP-9), J. Periodontol, 76, pp. 497-502, (2005); Arora R.B., Kapoor V., Gupta S.K., Sharma R.C., Isolation of a crystalline steroidal compound from Commiphora mukul and its anti-inflammatory activity, Indian J. Exp. Biol, 9, pp. 403-404, (1971); Dem…	V.N. Sumantran; Interactive Research School for Health Affairs (IRSHA), Bhartiya Vidyapeeth Deemed University Medical College Campus, Dhankawadi, Pune 411 043, India; email: venils@hotmail.com								02505991		JOBSD	17762148	English	J. Biosci.	Article	Final		Scopus	2-s2.0-34848848388
Germano A.; Occhipinti A.; Barbero F.; Maffei M.E.	Germano, Antonio (57189383544); Occhipinti, Andrea (24332806600); Barbero, Francesca (26027761000); Maffei, Massimo E. (7006069019)	57189383544; 24332806600; 26027761000; 7006069019	A Pilot Study on Bioactive Constituents and Analgesic Effects of MyrLiq®, a Commiphora myrrha Extract with a High Furanodiene Content	2017	BioMed Research International	2017		3804356				30	10.1155/2017/3804356	https://www.scopus.com/inward/record.uri?eid=2-s2.0-85021756518&doi=10.1155%2f2017%2f3804356&partnerID=40&md5=1a201a3b591219a765a8c41473344b2a	Farmacia Antoniana, Viale Cesare Balbo 3, San Gillio, 10040, Italy; Department of Life Sciences and Systems Biology, University of Turin, Via Quarello 15/A, Turin, Italy	Germano A., Farmacia Antoniana, Viale Cesare Balbo 3, San Gillio, 10040, Italy; Occhipinti A., Department of Life Sciences and Systems Biology, University of Turin, Via Quarello 15/A, Turin, Italy; Barbero F., Department of Life Sciences and Systems Biology, University of Turin, Via Quarello 15/A, Turin, Italy; Maffei M.E., Department of Life Sciences and Systems Biology, University of Turin, Via…	The analgesic properties of myrrh (Commiphora myrrha) have been known since ancient times and depend on the presence of bioactive sesquiterpenes with furanodiene skeletons. MyrLiq is a C. myrrha extract with a standardized content of curzerene, furanoeudesma-1,3-diene, and lindestrene (12.31±0.05 g kg -1, 18.84±0.02 g kg -1, and 6.23±0.01 g kg -1, resp.) and a high total furanodiene content (40.8…		Adolescent; Adult; Aged; Analgesics; Commiphora; Female; Humans; Male; Middle Aged; Pain; Pilot Projects; Plant Extracts; Sesquiterpenes; acetoxy furanodiene; analgesic agent; curzerene; diclofenac; dihydrolinderalactone; furanodiene; furanoeudesma 1,3 diene; ibuprofen; ketoprofen; ketorolac; lindestrene; myrliq; paracetamol; placebo; plant extract; tramadol; unclassified drug; analgesic agent; p…		diclofenac, 15307-79-6, 15307-86-5; ibuprofen, 15687-27-1, 79261-49-7, 31121-93-4, 527688-20-6; ketoprofen, 22071-15-4, 57495-14-4; ketorolac, 74103-06-3; paracetamol, 103-90-2; tramadol, 27203-92-5, 36282-47-0; Analgesics, ; Plant Extracts, ; Sesquiterpenes,	myrliq, biosfered, Italy	biosfered, Italy			Clark J.D., The pitfalls of profoundly effective analgesic therapies, Clinical Journal of Pain, 24, 9, pp. 825-831, (2008); Vargas-Schaffer G., Is the WHO analgesic ladder still valid-twenty-four years of experience, Canadian Family Physician, 56, 6, pp. 514-517, (2010); Almeida R.N., Navarro D.S., Barbosa-Filho J.M., Plants with central analgesic activity, Phytomedicine, 8, 4, pp. 310-322, (2001…	M.E. Maffei; Department of Life Sciences and Systems Biology, University of Turin, Turin, Via Quarello 15/A, Italy; email: massimo.maffei@unito.it		Hindawi Limited						23146133			28626756	English	BioMed Res. Int.	Article	Final	All Open Access; Gold Open Access; Green Open Access	Scopus	2-s2.0-85021756518
Abo-Madyan A.A.; Morsy T.A.; Motawea S.M.	Abo-Madyan, Ahmed A (6506524131); Morsy, Tosson A (7102352637); Motawea, Saad M (6507985571)	6506524131; 7102352637; 6507985571	Efficacy of Myrrh in the treatment of schistosomiasis (haematobium and mansoni) in Ezbet El-Bakly, Tamyia Center, El-Fayoum Governorate, Egypt.	2004	Journal of the Egyptian Society of Parasitology	34	2		423	446	23	35		https://www.scopus.com/inward/record.uri?eid=2-s2.0-4644303508&partnerID=40&md5=919890a464d67c12a067c9940c753ce1	Department of Tropical Medicine, Faculty of Medicine, Cairo University, Cairo, Egypt	Abo-Madyan A.A., Department of Tropical Medicine, Faculty of Medicine, Cairo University, Cairo, Egypt; Morsy T.A., Department of Tropical Medicine, Faculty of Medicine, Cairo University, Cairo, Egypt; Motawea S.M., Department of Tropical Medicine, Faculty of Medicine, Cairo University, Cairo, Egypt	Schistosomiasis remains a public health problem in Egypt, despite the continuous control effort. Most of the anti-schistosomal drugs have deleterious side effects or low efficacy. This necessitates a search for new safe and effective drug. A field survey was done in Ezbet El-Bakly (Tamyia Center) El-Fayoum Governorate to determine the magnitude of schistosomiasis haematobium and mansoni and to ev…		Adult; Animals; Egypt; Female; Hematuria; Humans; Male; Middle Aged; Phytotherapy; Plant Extracts; Reagent Strips; Rural Population; Schistosoma haematobium; Schistosoma mansoni; Schistosomiasis haematobia; Schistosomiasis mansoni; Terpenes; myrrh oil; plant extract; terpene; adult; animal; article; clinical trial; Egypt; female; hematuria; human; male; methodology; middle aged; parasitology; phy…		myrrh oil, 8016-37-3; Plant Extracts, ; Reagent Strips, ; Terpenes,														02535890			15287168	English	J Egypt Soc Parasitol	Article	Final		Scopus	2-s2.0-4644303508
Han X.; Beaumont C.; Stevens N.	Han, Xuesheng (57193385814); Beaumont, Cody (57194541808); Stevens, Nicole (35070531800)	57193385814; 57194541808; 35070531800	Chemical composition analysis and in vitro biological activities of ten essential oils in human skin cells	2017	Biochimie Open	5			1	7	6	44	10.1016/j.biopen.2017.04.001	https://www.scopus.com/inward/record.uri?eid=2-s2.0-85020692736&doi=10.1016%2fj.biopen.2017.04.001&partnerID=40&md5=e10cb11e7a47b940b123db974dc05956	dōTERRA International, LLC, 389 S. 1300 W, Pleasant Grove, 84062, UT, United States	Han X., dōTERRA International, LLC, 389 S. 1300 W, Pleasant Grove, 84062, UT, United States; Beaumont C., dōTERRA International, LLC, 389 S. 1300 W, Pleasant Grove, 84062, UT, United States; Stevens N., dōTERRA International, LLC, 389 S. 1300 W, Pleasant Grove, 84062, UT, United States	Research on the biological effects of essential oils on human skin cells is scarce. In the current study, we primarily explored the biological activities of 10 essential oils (nine single and one blend) in a pre-inflamed human dermal fibroblast system that simulated chronic inflammation. We measured levels of proteins critical for inflammation, immune responses, and tissue-remodeling processes. T…	Anti-inflammatory; Anti-proliferation; Bergamot; Cilantro; Spikenard; Wound healing	aromadendrene; biological product; Cananga odorata oil; cineole; citronellol; Citrus aurantium oil; Citrus bergamia oil; copaene; Coriandrum sativum oil; decanol; essential oil; frankincense; geraniol; geranyl acetate; Helichrysum italicum oil; isomenthone; lavender oil; limonene; linalool; menthone; myristyl alcohol; Pelargonium graveolens oil; pinene; Pogostemon cablin oil; propionic acid; rose…		aromadendrene, 14682-34-9, 489-39-4; cineole, 470-82-6, 55962-72-6; citronellol, 106-22-9; copaene, 3856-25-5; decanol, 112-30-1, 36729-58-5; geraniol, 106-24-1; geranyl acetate, 105-87-3; isomenthone, 491-07-6; lavender oil, 8000-28-0, 8022-15-9; limonene, 138-86-3, 5989-27-5; linalool, 78-70-6; menthone, 10458-14-7, 8014-79-7, 89-80-5; myristyl alcohol, 112-72-1, 27196-00-5; pinene, 80-56-8; pr…					Han X., Parker T.L., Biological activity of vetiver (Vetiveria zizanioides) essential oil in human dermal fibroblasts, Cogent Med., 4, (2017); Han X., Parker T.L., Anti-inflammatory, tissue remodeling, immunomodulatory, and anticancer activities of oregano (Origanum vulgare) essential oil in a human skin disease model, Biochim. Open, 4, pp. 73-77, (2017); Han X., Parker T.L., Lemongrass (Cymbopog…	X. Han; dōTERRA International, LLC, Pleasant Grove, 389 S. 1300 W, 84062, United States; email: lhan@doterra.com		Elsevier B.V.						22140085				English	Biochim. Open	Article	Final	All Open Access; Green Open Access; Hybrid Gold Open Access	Scopus	2-s2.0-85020692736
George J.; Hegde S.; Rajesh K.S.; Kumar A.	George, Jacob (7403558157); Hegde, Shashikant (55059214300); Rajesh, K.S. (57189588636); Kumar, Arun (35787406800)	7403558157; 55059214300; 57189588636; 35787406800	The efficacy of a herbal-based toothpaste in the control of plaque and gingivitis: A clinico-biochemical study	2009	Indian Journal of Dental Research	20	4		480	482	2	42	10.4103/0970-9290.59460	https://www.scopus.com/inward/record.uri?eid=2-s2.0-77249112218&doi=10.4103%2f0970-9290.59460&partnerID=40&md5=f6f6b99091000089caa8bb2433225a8b	Department of Periodontics, Yenepoya Dental College, Mangalore, India	George J., Department of Periodontics, Yenepoya Dental College, Mangalore, India; Hegde S., Department of Periodontics, Yenepoya Dental College, Mangalore, India; Rajesh K.S., Department of Periodontics, Yenepoya Dental College, Mangalore, India; Kumar A., Department of Periodontics, Yenepoya Dental College, Mangalore, India	Objective: A double-blinded controlled clinical trial with parallel groups was designed to investigate the effectiveness of a herbal-based toothpaste in the control of plaque and gingivitis as compared with a conventional dentifrice. The efficacy of Colgate Herbal over Colgate tooth paste was assessed in this study. Materials and Methods: Thirty subjects with gingivitis participated in the study.…	Gingivitis; Herbal toothpaste; Plaque control	Adolescent; Adult; Aged; Calcium Carbonate; Chamomile; Commiphora; Dental Plaque; Dental Plaque Index; Double-Blind Method; Eucalyptus; Fluorides; Follow-Up Studies; Gingivitis; Humans; Hydrogen-Ion Concentration; Middle Aged; Periodontal Index; Phosphates; Phytotherapy; Saliva; Salvia officinalis; Terpenes; Toothpaste; Treatment Outcome; Young Adult; calcium carbonate; chamomile; fluoride; fluor…		calcium carbonate, 13397-26-7, 13701-58-1, 14791-73-2, 471-34-1; fluoride, 16984-48-8; fluorophosphate, 10163-15-2, 15181-43-8, 7631-97-2, 7789-74-4; phosphate, 14066-19-4, 14265-44-2; Calcium Carbonate, 471-34-1; Fluorides, ; Phosphates, ; Terpenes, ; Toothpaste, ; fluorophosphate, 15181-43-8; myrrh oil, 8016-37-3					Mullaly B.H., James J.A., Coulter W.A., Linden G.J., The efficacy of a herbal based tooth paste on the control of plaque and gingivitis, J Clin Periodontol, 22, pp. 686-689, (1995); Ozaki F., Pannuti C.M., Imbronito A.V., Pessotti W., Saraiva L., De Freitas N.M., Et al., Efficacy of a herbal tooth paste on patients with established gingivitis -a randomized controlled trial, Braz Oral Res, 20, pp.…	J. George; Department of Periodontics, Yenepoya Dental College, Mangalore, India; email: jacobkallarackal@rediffmail.com								19983603			20139575	English	Indian J. Dent. Res.	Article	Final	All Open Access; Gold Open Access	Scopus	2-s2.0-77249112218
Greve H.L.; Kaiser M.; Brun R.; Schmidt T.J.	Greve, Hippolyt L. (57195248243); Kaiser, Marcel (8953951600); Brun, Reto (57203031060); Schmidt, Thomas J. (57208635350)	57195248243; 8953951600; 57203031060; 57208635350	Terpenoids from the Oleo-Gum-Resin of Boswellia serrata and Their Antiplasmodial Effects in Vitro	2017	Planta Medica	83	14-15		1214	1226	12	31	10.1055/s-0043-116943	https://www.scopus.com/inward/record.uri?eid=2-s2.0-85026525678&doi=10.1055%2fs-0043-116943&partnerID=40&md5=40f31724c1e27a30e252896645c7944a	Institute for Pharmaceutical Biology and Phytochemistry, Westfälische Wilhelms-Universität Münster, Corrensstraße 48, Münster, 48149, Germany; Swiss Tropical and Public Health Institute, Basel, Switzerland; University of Basel, Basel, Switzerland	Greve H.L., Institute for Pharmaceutical Biology and Phytochemistry, Westfälische Wilhelms-Universität Münster, Corrensstraße 48, Münster, 48149, Germany; Kaiser M., Swiss Tropical and Public Health Institute, Basel, Switzerland, University of Basel, Basel, Switzerland; Brun R., Swiss Tropical and Public Health Institute, Basel, Switzerland, University of Basel, Basel, Switzerland; Schmidt T.J., …	In the course of our ongoing search for new natural products as leads against protozoal diseases, the dichloromethane extract of Indian frankincense, the oleo-gum-resin obtained from Boswellia serrata, showed in vitro activity against Plasmodium falciparum. Bioactivity-guided fractionation led to the isolation of eight diterpenes: (1 S,3 E,7 E,11 R)-verticilla-3,7,12(18)-triene (1), cembrene A (2…	antiprotozoal activity; Boswellia serrata; Burseraceae; diterpenes; Plasmodium falciparum; triterpenes	Antimalarials; Boswellia; Diterpenes; Plasmodium falciparum; Resins, Plant; Terpenes; 11 keto beta boswellic acid; 3 epi neoilexonol; 4 methoxycinnamaldehyde; 5alpha tirucalla 8,24 dien 3alpha ol; 7,8 epoxy cembra 3,11 dien 1 ol; beta boswellic aldehyde; Boswellia serrata extract; bourbonene; cembrene A; chloroquine; incensole oxide; isodecaryiol; isoflindissol lactone; isoflindissone lactone; is…		bourbonene, 99751-49-2; chloroquine, 132-73-0, 3545-67-3, 50-63-5, 54-05-7; methyleugenol, 93-15-2; oleanolic acid, 508-02-1; podophyllotoxin, 518-28-5; uvaol, 545-46-0; Antimalarials, ; Diterpenes, ; Resins, Plant, ; Terpenes,					Fact Sheet: Malaria, (2017); Schmidt T.J., Khalid S.A., Romanha A.J., Alves T., Biavatti M.W., Brun R., Da Costa F.B., De Castro S.L., Ferreira V.F., De Lacerda M., Lago J., Leon L.L., Lopes N.P., Das Neves Amorim R.C., Niehues M., Ogungbe I.V., Pohlit A.M., Scotti M.T., Setzer W.N., De Soeiro M.N., Steindel M., Tempone A., The potential of secondary metabolites from plants as drugs or leads agai…	T.J. Schmidt; Institute for Pharmaceutical Biology and Phytochemistry, Westfälische Wilhelms-Universität Münster, Münster, Corrensstraße 48, 48149, Germany; email: thomschm@uni-muenster.de		Georg Thieme Verlag						00320943		PLMEA	28738439	English	Planta Med.	Article	Final		Scopus	2-s2.0-85026525678
Negahdari S.; Galehdari H.; Kesmati M.; Rezaie A.; Shariati G.	Negahdari, Samira (56703306100); Galehdari, Hamid (25227558500); Kesmati, Mahnaz (25027821200); Rezaie, Anahita (27868033200); Shariati, Gholamreza (55405816000)	56703306100; 25227558500; 25027821200; 27868033200; 55405816000	Wound healing activity of extracts and formulations of Aloe vera, henna, Adiantum capillus-veneris, and myrrh on mouse dermal fibroblast cells	2017	International Journal of Preventive Medicine	8		18				46	10.4103/ijpvm.IJPVM_338_16	https://www.scopus.com/inward/record.uri?eid=2-s2.0-85020776173&doi=10.4103%2fijpvm.IJPVM_338_16&partnerID=40&md5=44976815febd4078b5c29f0cfdccc467	Department of Genetics, Shahid Chamran University of Ahvaz, Ahvaz, Iran; Department of Biology, Shahid Chamran University of Ahvaz, Ahvaz, Iran; Department of Veterinary, Shahid Chamran University of Ahvaz, Ahvaz, Iran; Department of Medical Genetics, Faculty of Medicine, Ahvaz Jundishapur University of Medical Sciences, Ahvaz, Iran	Negahdari S., Department of Genetics, Shahid Chamran University of Ahvaz, Ahvaz, Iran; Galehdari H., Department of Genetics, Shahid Chamran University of Ahvaz, Ahvaz, Iran; Kesmati M., Department of Biology, Shahid Chamran University of Ahvaz, Ahvaz, Iran; Rezaie A., Department of Veterinary, Shahid Chamran University of Ahvaz, Ahvaz, Iran; Shariati G., Department of Medical Genetics, Faculty of…	Background: Among the most important factors in wound healing pathways are transforming growth factor beta1 and vascular endothelial growth factor. Fibroblasts are the main cell in all phases wound closure. In this study, the extracts of plant materials such as Adiantum capillus-veneris, Commiphora molmol, Aloe vera, and henna and one mixture of them were used to treatment of normal mouse skin fi…	Fibroblast; Herbal; Transforming growth factor‑β1; Vascular endothelial growth factor; Wound healing	Adiantum capillus veneris extract; alcohol; Aloe vera extract; Commiphora molmol extract; Lawsonia inermis extract; methanol; plant extract; transforming growth factor beta1; unclassified drug; vasculotropin A; wound healing promoting agent; Adiantum; Adiantum capillus veneris; animal cell; Article; cell migration assay; cell proliferation; Commiphora; controlled study; drug activity; drug cytoto…		alcohol, 64-17-5; methanol, 67-56-1; vasculotropin A, 489395-96-2					Deonarine K., Panelli M.C., Stashower M.E., Jin P., Smith K., Slade H.B., Et al., Gene expression profiling of cutaneous wound healing, J Transl Med, 5, (2007); Olczyk P., Mencner L., Komosinska-Vassev K., The role of the extracellular matrix components in cutaneous wound healing, Biomed Res Int, (2014); Blakytny R., Jude E., The molecular biology of chronic wounds and delayed healing in diabetes…	H. Galehdari; Department of Genetics, Shahid Chamran University of Ahvaz, Ahvaz, Iran; email: galehdari187@yahoo.com		Isfahan University of Medical Sciences(IUMS)						20087802				English	Int. J. Prev. Med.	Article	Final	All Open Access; Gold Open Access; Green Open Access	Scopus	2-s2.0-85020776173
Pećanac M.; Janjić Z.; Komarcević A.; Pajić M.; Dobanovacki D.; Misković S.S.	Pećanac, Marija (55446579300); Janjić, Zlata (6603439626); Komarcević, Aleksandar (6507344137); Pajić, Milos (6701412639); Dobanovacki, Dusanka (6602853194); Misković, Sanja S.keledzija (55521526700)	55446579300; 6603439626; 6507344137; 6701412639; 6602853194; 55521526700	Burns treatment in ancient times	2013	Medicinski pregled	66	5-6		263	267	4	40		https://www.scopus.com/inward/record.uri?eid=2-s2.0-84907811911&partnerID=40&md5=93bd57f0c6cf0d35cba747f95f0eb855	Department of Pediatric Surgery, Institute for Children and Youth Health Care of Vojvodina	Pećanac M., Department of Pediatric Surgery, Institute for Children and Youth Health Care of Vojvodina; Janjić Z., Department of Pediatric Surgery, Institute for Children and Youth Health Care of Vojvodina; Komarcević A., Department of Pediatric Surgery, Institute for Children and Youth Health Care of Vojvodina; Pajić M., Department of Pediatric Surgery, Institute for Children and Youth Health Ca…	Discovery of fire at the dawn of prehistoric time brought not only the benefits to human beings offering the light and heat, but also misfortune due to burns; and that was the beginning of burns treatment. Egyptian doctors made medicines from plants, animal products and minerals, which they combined with magic and religious procedures. The earliest records described burns dressings with milk from…		Asia; Burns; Egypt; Greece; History, Ancient; Humans; Medicine, Traditional; Roman World; Asia; Burns; cultural anthropology; Egypt; Greece; history; human; procedures; traditional medicine																00258105			23888738	English	Med. Pregl.	Article	Final		Scopus	2-s2.0-84907811911
El-Sherbiny I.M.; Salih E.; Reicha F.M.	El-Sherbiny, Ibrahim M (8681880000); Salih, Ehab (55867031900); Reicha, Fikry M (6601917784)	8681880000; 55867031900; 6601917784	Green synthesis of densely dispersed and stable silver nanoparticles using myrrh extract and evaluation of their antibacterial activity	2013	Journal of Nanostructure in Chemistry	3	1	8				28	10.1186/2193-8865-3-8	https://www.scopus.com/inward/record.uri?eid=2-s2.0-85135205459&doi=10.1186%2f2193-8865-3-8&partnerID=40&md5=22e5d4e2e40991f896f2060798403639	Zewail University, Zewail City of Science and Technology, 6th October City, Giza, 12588, Egypt; Chemistry Department, Faculty of Science, Mansoura University, Mansoura, ET-35516, Egypt; Biological Advanced Materials, Physics Department, Faculty of Science, Mansoura University, Mansoura, ET-35516, Egypt	El-Sherbiny I.M., Zewail University, Zewail City of Science and Technology, 6th October City, Giza, 12588, Egypt, Chemistry Department, Faculty of Science, Mansoura University, Mansoura, ET-35516, Egypt; Salih E., Biological Advanced Materials, Physics Department, Faculty of Science, Mansoura University, Mansoura, ET-35516, Egypt; Reicha F.M., Biological Advanced Materials, Physics Department, Fa…	In the present study, green synthesis of densely dispersed and stable silver nanoparticles (Ag NPs) using myrrh extract as green-reducing and stabilizing agent was investigated. The Ag NPs were synthesized by exposing a mixture of AgNO3 and myrrh extract to UV irradiation for different time intervals. The effects of parameters such as concentration of AgNO3 and reaction time onto the physicochemi…	Antibacterial activity; Green synthesis; Myrrh; Nanoparticles; Silver								Matos R.A., Cordeiro T.S., Samad R.E., Vieira N.D., Courrol L.C., Green synthesis of stable silver nanoparticles using Euphorbia milii latex, Colloid Surface A, 389, pp. 134-137, (2011); Saxena A., Tripathi R.M., Zafar F., Singh P., Green synthesis of silver nanoparticles using aqueous solution of Ficus benghalensis leaf extract and characterization of their antibacterial activity, Mater. Lett, 6…	I.M. El-Sherbiny; Zewail University, Zewail City of Science and Technology, Giza, 6th October City, 12588, Egypt; email: imelsherbiny@gmail.com		Springer Medizin						20089244				English	J Nanostruct Chem	Article	Final	All Open Access; Bronze Open Access	Scopus	2-s2.0-85135205459
Al-Saidi S.; Rameshkumar K.B.; Hisham A.; Sivakumar N.; Al-Kindy S.	Al-Saidi, Salim (6506134712); Rameshkumar, K.B. (8954761600); Hisham, Abdulkhader (57196576007); Sivakumar, Nallusamy (23566861800); Al-Kindy, Salma (6701615806)	6506134712; 8954761600; 57196576007; 23566861800; 6701615806	Composition and antibacterial activity of the essential oils of four commercial grades of omani luban, the oleo-gum resin of boswellia sacra flueck.	2012	Chemistry and Biodiversity	9	3		615	624	9	38	10.1002/cbdv.201100189	https://www.scopus.com/inward/record.uri?eid=2-s2.0-84859084576&doi=10.1002%2fcbdv.201100189&partnerID=40&md5=4af8791c1f2fa96a87f3a7ccd1d9edec	Department of Chemistry and Biology, College of Science, Sultan Qaboos University, Al-Khoud-123, PB-36, Oman; Phytochemistry and Phytopharmacology Division, Tropical Botanic Garden and Research Institute, Thiruvananthapuram-695562, Kerala, Palode, India	Al-Saidi S., Department of Chemistry and Biology, College of Science, Sultan Qaboos University, Al-Khoud-123, PB-36, Oman; Rameshkumar K.B., Phytochemistry and Phytopharmacology Division, Tropical Botanic Garden and Research Institute, Thiruvananthapuram-695562, Kerala, Palode, India; Hisham A., Department of Chemistry and Biology, College of Science, Sultan Qaboos University, Al-Khoud-123, PB-36…	The essential oil compositions of four botanically certified and commercially available samples of Omani lubans (oleo-gum resins of Boswellia sacra Flueck.), locally known as Hoojri, Najdi, Shathari, and Shaabi in Jibali Arabic, obtained from plants growing in four different geographic locations of the Dhofar region of Oman, were analyzed by GC-FID, GC/MS, and 13C-NMR spectroscopy. The market pri…	Antibacterial activity; Boswellia sacra; Essential oils; Frankincense; Omani lubans	Anti-Bacterial Agents; Boswellia; Gas Chromatography-Mass Spectrometry; Gram-Negative Bacteria; Gram-Positive Bacteria; Microbial Sensitivity Tests; Monoterpenes; Oils, Volatile; Oman; Resins, Plant; Boswellia sacra; antiinfective agent; essential oil; hoojri; najdi; plant extract; resin; shaabi; shathari; unclassified drug; antibacterial activity; article; Bacillus subtilis; Boswellia; Boswellia…		Anti-Bacterial Agents, ; Monoterpenes, ; Oils, Volatile, ; Resins, Plant, ; alpha-pinene, 80-56-8					Hillson R.M., J. R. Soc. Med., 81, (1988); Tucker A.O., Frankincense, Myrrh., Econ.Bot., 40, (1986); Basar S., (2005); Mathe C., Culioli G., Archier P., Vieillescazes C., Chromatographia, 60, (2004); Mertens M., Buettner A., Kirchhoff E., Flavour Fragrance J., 24, (2009); Lawless J., The Illustrated Encyclopaedia of Essential Oils, (1996); Miller A.G., Morris M., Plants of Dhofar, the Southern Re…	A. Hisham; Department of Chemistry and Biology, College of Science, Sultan Qaboos University, Al-Khoud-123, PB-36, Oman; email: hisham@squ.edu.om								16121880		CBHIA	22422529	English	Chem. Biodiversity	Article	Final		Scopus	2-s2.0-84859084576
Csuk R.; Barthel-Niesen A.; Barthel A.; Schäfer R.; Al-Harrasi A.	Csuk, René (56261687600); Barthel-Niesen, Anja (56534076800); Barthel, Alexander (7004876390); Schäfer, Renate (57198388055); Al-Harrasi, Ahmed (6506093146)	56261687600; 56534076800; 7004876390; 57198388055; 6506093146	11-Keto-boswellic acid derived amides and monodesmosidic saponins induce apoptosis in breast and cervical cancers cells	2015	European Journal of Medicinal Chemistry	100			98	105	7	27	10.1016/j.ejmech.2015.06.003	https://www.scopus.com/inward/record.uri?eid=2-s2.0-84953635340&doi=10.1016%2fj.ejmech.2015.06.003&partnerID=40&md5=c283a87932f30067f26b0190bcb6222b	Bereich Organische Chemie, Martin-Luther Universität Halle-Wittenberg, Kurt-Mothes-Str. 2, Halle (Saale), D-06120, Germany; University of Nizwa, Department of Oman's Medicinal Plants and Marine Natural Products, P.O. Box 33, PC 616, Birkat Al-Mauz, Nizwa, Oman	Csuk R., Bereich Organische Chemie, Martin-Luther Universität Halle-Wittenberg, Kurt-Mothes-Str. 2, Halle (Saale), D-06120, Germany; Barthel-Niesen A., Bereich Organische Chemie, Martin-Luther Universität Halle-Wittenberg, Kurt-Mothes-Str. 2, Halle (Saale), D-06120, Germany; Barthel A., Bereich Organische Chemie, Martin-Luther Universität Halle-Wittenberg, Kurt-Mothes-Str. 2, Halle (Saale), D-061…	Beta-boswellic acids are considered the main bioactive components of frankincense. Their potential to act as cytotoxic agents, as well as that of their derivatives remained unexploited so far. In this study we were able to prepare derivatives of 11-keto-β-boswellic acid (KBA) that showed lower IC50 values as determined by a sulphorhodamine B (SRB) assay using several different human tumour cell l…	Apoptosis; Boswellic acids; Frankincense; SRB assay; Tumor cells	Amides; Antineoplastic Agents; Apoptosis; Breast Neoplasms; Cell Line, Tumor; Cell Proliferation; Dose-Response Relationship, Drug; Drug Screening Assays, Antitumor; Female; Humans; Molecular Structure; Saponins; Structure-Activity Relationship; Triterpenes; Uterine Cervical Neoplasms; (3alpha) 24 [(3 hydroxypropyl)amino] 11,24 dioxours 12 en 3 yl]acetate; (3alpha) 3 (2,3,4,6 tetra o acetyl beta …		11 oxo beta boswellic acid, 17019-92-0; amide, 17655-31-1; boswellic acid, 631-69-6; saponin, 8047-15-2; Amides, ; Antineoplastic Agents, ; boswellic acid, ; Saponins, ; Triterpenes,			Oman Research Council; The Research Council, TRC, (ORG/HSS/14/004)	Thanks are due to Dr. R. Kluge for measuring the ESI-MS spectra, and to Dr. D. Ströhl for numerous NMR spectra. The cell lines were kindly provided by Dr. Thomas Müller (Dept. of Haematology/Oncology, Martin-Luther Universität Halle-Wittenberg). Support by the “Gründerwerkstatt – Biowissenschaften”is gratefully acknowledged. The authors would like to thank The Oman Research Council (TRC) for the …	Cordell G.A., Colvard M.D., Natural products and traditional medicine: Turning on a paradigm, J. Nat. Prod., 75, pp. 514-525, (2012); Verhoff M., Seitz S., Paul M., Noha S.M., Jauch J., Schuster D., Werz O., Tetra-and pentacyclic triterpene acids from the ancient anti-inflammatory remedy frankincense as inhibitors of microsomal prostaglandin E-2 synthase-1, J. Nat. Prod., 77, pp. 1445-1451, (2014…			Elsevier Masson SAS						02235234		EJMCA	26073487	English	Eur. J. Med. Chem.	Article	Final		Scopus	2-s2.0-84953635340
Henkel A.; Kather N.; Mönch B.; Northoff H.; Jauch J.; Werz O.	Henkel, Arne (24325478600); Kather, Nicole (6504246017); Mönch, Bettina (35811089300); Northoff, Hinnak (35466882600); Jauch, Johann (6603738198); Werz, Oliver (7003837868)	24325478600; 6504246017; 35811089300; 35466882600; 6603738198; 7003837868	Boswellic acids from frankincense inhibit lipopolysaccharide functionality through direct molecular interference	2012	Biochemical Pharmacology	83	1		115	121	6	37	10.1016/j.bcp.2011.09.026	https://www.scopus.com/inward/record.uri?eid=2-s2.0-81855161738&doi=10.1016%2fj.bcp.2011.09.026&partnerID=40&md5=4d1f92f4d558586b4bb0809cd13070e5	Department for Pharmaceutical Analytics, Pharmaceutical Institute, University of Tuebingen, D-72076 Tuebingen, Auf der Morgenstelle 8, Germany; Organic Chemistry II, University of Saarland, Campus C 4.2., D-66123 Saarbrücken, Germany; Department of Pharmaceutical/Medicinal Chemistry, Institute of Pharmacy, University of Jena, D-07743 Jena, Philosophenweg 14, Germany; Institute for Clinical and Ex…	Henkel A., Department for Pharmaceutical Analytics, Pharmaceutical Institute, University of Tuebingen, D-72076 Tuebingen, Auf der Morgenstelle 8, Germany; Kather N., Organic Chemistry II, University of Saarland, Campus C 4.2., D-66123 Saarbrücken, Germany; Mönch B., Department of Pharmaceutical/Medicinal Chemistry, Institute of Pharmacy, University of Jena, D-07743 Jena, Philosophenweg 14, German…	Lipophilic extracts of gum resins of Boswellia species (BSE) are used in folk medicine to treat various inflammatory disorders and infections. The molecular background of the beneficial pharmacological effects of such extracts is still unclear. Various boswellic acids (BAs) have been identified as abundant bioactive ingredients of BSE. Here we report the identification of defined BAs as direct in…	Boswellic acid; Frankincense; Inflammation; Lipopolysaccharide; Nitric oxide synthase; Sepsis	Animals; Boswellia; Cell Line; Directed Molecular Evolution; Lipopolysaccharides; Mice; Plant Extracts; Triterpenes; antiinflammatory agent; boswellic acid; gamma interferon; inducible nitric oxide synthase; lipopolysaccharide; animal cell; antiinflammatory activity; article; cell viability; in vitro study; Limulus lysate test; macrophage; molecular interaction; nonhuman; priority journal; rat; s…		boswellic acid, 631-69-6; gamma interferon, 82115-62-6; inducible nitric oxide synthase, 501433-35-8; Lipopolysaccharides, ; Plant Extracts, ; Triterpenes, ; boswellic acid, 631-69-6			Aureliasan GmbH; Deutsche Forschungsgemeinschaft, DFG, (WE 2260/4-4)	The authors thank Bianca Jazzar and Daniela Mueller for expert technical assistance and we thank Aureliasan GmbH (Tuebingen, Germany) and the Deutsche Forschungsgemeinschaft ( WE 2260/4-4 ) for financial support.	Poeckel D., Werz O., Boswellic acids: Biological actions and molecular targets, Curr Med Chem, 13, pp. 3359-3369, (2006); Ammon H.P.T., Boswellic acids in chronic inflammatory diseases, Planta Med, 72, pp. 1100-1116, (2006); Siemoneit U., Hofmann B., Kather N., Lamkemeyer T., Madlung J., Franke L., Identification and functional analysis of cyclooxygenase-1 as a molecular target of boswellic acids…	O. Werz; Department of Pharmaceutical/Medicinal Chemistry, Institute of Pharmacy, University of Jena, D-07743 Jena, Philosophenweg 14, Germany; email: oliver.werz@uni-jena.de								18732968		BCPCA	22001311	English	Biochem. Pharmacol.	Article	Final		Scopus	2-s2.0-81855161738
Khosravi Samani M.; Mahmoodian H.; Moghadamnia A.A.; Poorsattar Bejeh Mir A.; Chitsazan M.	Khosravi Samani, M. (36646261200); Mahmoodian, H. (56378145800); Moghadamnia, A.A. (57189610966); Poorsattar Bejeh Mir, A. (38362135000); Chitsazan, M. (58361108000)	36646261200; 56378145800; 57189610966; 38362135000; 58361108000	The effect of Frankincense in the treatment of moderate plaque-induced gingivitis: A double blinded randomized clinical trial	2011	DARU, Journal of Pharmaceutical Sciences	19	4		288	294	6	28		https://www.scopus.com/inward/record.uri?eid=2-s2.0-80054828162&partnerID=40&md5=5098cf4a2034443d7d27102c902e7f66	Department of Periodontology and Implantology, Dental Materials Research Center, Dentistry School, Babol University of Medical Sciences, Babol, Iran; Babol University of Medical Sciences, Iran; Department of Pharmacology, School of Medicine, Babol University of Medical Sciences, Babol, Iran; Dentistry Student Research committee (DSRC), Dental Materials Research Center, Dentistry School, Babol Uni…	Khosravi Samani M., Department of Periodontology and Implantology, Dental Materials Research Center, Dentistry School, Babol University of Medical Sciences, Babol, Iran; Mahmoodian H., Babol University of Medical Sciences, Iran; Moghadamnia A.A., Department of Pharmacology, School of Medicine, Babol University of Medical Sciences, Babol, Iran; Poorsattar Bejeh Mir A., Dentistry Student Research c…	Background and the purpose of the Study: Extract of Boswellia Serrata species has been used in the Indian traditional medicine in the treatment of various inflammatory diseases. The present study was designed to evaluate anti-inflammatory effects of Frankincense in the treatment of gingivitis, which is a periodontal tissue inflammatory disease. Methods: This double blind randomized placebo contro…	Clinical trial; Dental plaque; Herbal medicine; Inflammation	frankincense; placebo; plant extract; unclassified drug; adolescent; adult; antiinflammatory activity; article; Boswellia; controlled study; double blind procedure; drug dosage form comparison; drug efficacy; female; gingivitis; human; major clinical study; powder; preventive dentistry; randomized controlled trial; treatment outcome							Gabriel S.E., Jaakkimainen L., Bombardier Risk of serious gastrointestinal complications related to use of nonsteroidal anti-inflammatory drugs, A meta-analysis. Ann Intern Med, 115, (1991); Kirtikar K.R.B.B., Indian Medicinal Plants, Periodical Experts, (1935); Safayhi H., Mack T., Sabieraj J., Anazodo M.I., Subramanian L.R., Ammon H.P., Boswellic acids: Novel, specific, non redox inhibitors of …	A. Poorsattar Bejeh Mir; Dentistry Student Research committee (DSRC), Dental Materials Research Center, Dentistry School, Babol University of Medical Sciences, Babol, Iran; email: arashpoorsattar@gmail.com								15608115		DJTSF		English	DARU J. Pharm. Sci.	Article	Final		Scopus	2-s2.0-80054828162
[truncated: 818 more rows]
